# Supplementary material for: Focusing the diversity of Gardnerella vaginalis through the lens of ecotypes
Source: Evol Appl. 2017 Nov 16;11(3):312–24. doi: 10.1111/eva.12555 (PMC5881158; doi:10.1111/eva.12555)
Supplement: Supplementary file 4 [file EVA-11-312-s004.xlsx]

## Sheet: OrthoMCL_clust_results
Gene set enrichment analysis results: OrthoMCL protein family clusters in G. vaginalis compared to 20 Bifidobacterium spp. strains
Group	Protein family	Representative protein product	a	b	c	d	Odds ratio	Fisher's exact test p-value		FDR-adjusted q-value
G. vaginalis	clust_0708	LPXTG-motif cell wall anchor domain protein	52	43198	0	36015	Inf	2.35306e-14	***	1.217e-10	***
G. vaginalis	clust_0829	FIG00672414: hypothetical protein	43	43207	0	36015	Inf	7.30137e-12	***	1.97326e-08	***
G. vaginalis	clust_0861	hypothetical protein	40	43210	0	36015	Inf	5.26776e-11	***	1.22028e-07	***
G. vaginalis	clust_0889	Uridine phosphorylase (EC 2.4.2.3)	37	43213	0	36015	Inf	1.92482e-10	***	3.61244e-07	***
G. vaginalis	clust_0874	FIG00672052: hypothetical protein	38	43212	0	36015	Inf	2.00499e-10	***	3.61244e-07	***
G. vaginalis	clust_0875	FIG00672336: hypothetical protein	38	43212	0	36015	Inf	2.00499e-10	***	3.61244e-07	***
G. vaginalis	clust_0878	FIG00672369: hypothetical protein	38	43212	0	36015	Inf	2.00499e-10	***	3.61244e-07	***
G. vaginalis	clust_0907	FIG00672200: hypothetical protein	35	43215	0	36015	Inf	6.58686e-10	***	3.88397e-07	***
G. vaginalis	clust_0908	FIG00672423: hypothetical protein	35	43215	0	36015	Inf	6.58686e-10	***	3.88397e-07	***
G. vaginalis	clust_0909	Oxygen-insensitive NADPH nitroreductase (EC 1.-.-.-)	35	43215	0	36015	Inf	6.58686e-10	***	3.88397e-07	***
G. vaginalis	clust_0911	FIG00356309: hypothetical protein	35	43215	0	36015	Inf	6.58686e-10	***	3.88397e-07	***
G. vaginalis	clust_0912	Putative ABC transport system membrane protein	35	43215	0	36015	Inf	6.58686e-10	***	3.88397e-07	***
G. vaginalis	clust_0913	FIG00672032: hypothetical protein	35	43215	0	36015	Inf	6.58686e-10	***	3.88397e-07	***
G. vaginalis	clust_0914	Zinc ABC transporter, ATP-binding protein ZnuC	35	43215	0	36015	Inf	6.58686e-10	***	3.88397e-07	***
G. vaginalis	clust_0915	Zinc ABC transporter, periplasmic-binding protein ZnuA	35	43215	0	36015	Inf	6.58686e-10	***	3.88397e-07	***
G. vaginalis	clust_0916	FIG00672107: hypothetical protein	35	43215	0	36015	Inf	6.58686e-10	***	3.88397e-07	***
G. vaginalis	clust_0917	FIG00672278: hypothetical protein	35	43215	0	36015	Inf	6.58686e-10	***	3.88397e-07	***
G. vaginalis	clust_0918	Nicotinamidase (EC 3.5.1.19)	35	43215	0	36015	Inf	6.58686e-10	***	3.88397e-07	***
G. vaginalis	clust_0919	Alkyl hydroperoxide reductase protein F (EC 1.6.4.-)	35	43215	0	36015	Inf	6.58686e-10	***	3.88397e-07	***
G. vaginalis	clust_0920	FIG00672454: hypothetical protein	35	43215	0	36015	Inf	6.58686e-10	***	3.88397e-07	***
G. vaginalis	clust_0921	hypothetical protein	35	43215	0	36015	Inf	6.58686e-10	***	3.88397e-07	***
G. vaginalis	clust_0922	FIG00672510: hypothetical protein	35	43215	0	36015	Inf	6.58686e-10	***	3.88397e-07	***
G. vaginalis	clust_0923	FIG00672350: hypothetical protein	35	43215	0	36015	Inf	6.58686e-10	***	3.88397e-07	***
G. vaginalis	clust_0924	FIG00672008: hypothetical protein	35	43215	0	36015	Inf	6.58686e-10	***	3.88397e-07	***
G. vaginalis	clust_0925	protein kinase	35	43215	0	36015	Inf	6.58686e-10	***	3.88397e-07	***
G. vaginalis	clust_0926	FIG00672057: hypothetical protein	35	43215	0	36015	Inf	6.58686e-10	***	3.88397e-07	***
G. vaginalis	clust_0927	FIG00672449: hypothetical protein	35	43215	0	36015	Inf	6.58686e-10	***	3.88397e-07	***
G. vaginalis	clust_0928	narrowly conserved hypothetical protein	35	43215	0	36015	Inf	6.58686e-10	***	3.88397e-07	***
G. vaginalis	clust_0929	hypothetical protein	35	43215	0	36015	Inf	6.58686e-10	***	3.88397e-07	***
G. vaginalis	clust_0930	Pseudouridine kinase, ribokinase/adenosine kinase/pfkB family	35	43215	0	36015	Inf	6.58686e-10	***	3.88397e-07	***
G. vaginalis	clust_0931	FIG00672175: hypothetical protein	35	43215	0	36015	Inf	6.58686e-10	***	3.88397e-07	***
G. vaginalis	clust_0932	glycosyl transferase, group 1 family protein	35	43215	0	36015	Inf	6.58686e-10	***	3.88397e-07	***
G. vaginalis	clust_0933	FIG00672439: hypothetical protein	35	43215	0	36015	Inf	6.58686e-10	***	3.88397e-07	***
G. vaginalis	clust_0934	putative exodeoxyribonuclease V	35	43215	0	36015	Inf	6.58686e-10	***	3.88397e-07	***
G. vaginalis	clust_0935	acetyltransferase, GNAT family	35	43215	0	36015	Inf	6.58686e-10	***	3.88397e-07	***
G. vaginalis	clust_0936	Lipid A export ATP-binding/permease protein MsbA	35	43215	0	36015	Inf	6.58686e-10	***	3.88397e-07	***
G. vaginalis	clust_0937	Histidine permease YuiF	35	43215	0	36015	Inf	6.58686e-10	***	3.88397e-07	***
G. vaginalis	clust_0938	ABC transporter ATP-binding protein	35	43215	0	36015	Inf	6.58686e-10	***	3.88397e-07	***
G. vaginalis	clust_0939	FIG00672154: hypothetical protein	35	43215	0	36015	Inf	6.58686e-10	***	3.88397e-07	***
G. vaginalis	clust_0940	DNA-damage-inducible protein J	35	43215	0	36015	Inf	6.58686e-10	***	3.88397e-07	***
G. vaginalis	clust_0941	FIG00672378: hypothetical protein	35	43215	0	36015	Inf	6.58686e-10	***	3.88397e-07	***
G. vaginalis	clust_0897	FIG00671990: hypothetical protein	36	43214	0	36015	Inf	3.55845e-10	***	3.88397e-07	***
G. vaginalis	clust_0898	hypothetical protein	36	43214	0	36015	Inf	3.55845e-10	***	3.88397e-07	***
G. vaginalis	clust_0948	Putative ABC transport system exported protein	34	43216	0	36015	Inf	1.221e-09	***	5.73889e-07	***
G. vaginalis	clust_0949	conserved hypothetical protein	34	43216	0	36015	Inf	1.221e-09	***	5.73889e-07	***
G. vaginalis	clust_0950	FIG00672472: hypothetical protein	34	43216	0	36015	Inf	1.221e-09	***	5.73889e-07	***
G. vaginalis	clust_0951	FIG00672505: hypothetical protein	34	43216	0	36015	Inf	1.221e-09	***	5.73889e-07	***
G. vaginalis	clust_0952	FIG00672025: hypothetical protein	34	43216	0	36015	Inf	1.221e-09	***	5.73889e-07	***
G. vaginalis	clust_0953	Manganese ABC transporter, inner membrane permease protein SitD	34	43216	0	36015	Inf	1.221e-09	***	5.73889e-07	***
G. vaginalis	clust_0954	FIG00672189: hypothetical protein	34	43216	0	36015	Inf	1.221e-09	***	5.73889e-07	***
G. vaginalis	clust_0955	FIG00672187: hypothetical protein	34	43216	0	36015	Inf	1.221e-09	***	5.73889e-07	***
G. vaginalis	clust_0956	FIG00672300: hypothetical protein	34	43216	0	36015	Inf	1.221e-09	***	5.73889e-07	***
G. vaginalis	clust_0957	FIG00424428: hypothetical protein	34	43216	0	36015	Inf	1.221e-09	***	5.73889e-07	***
G. vaginalis	clust_0958	Mevalonate kinase (EC 2.7.1.36)	34	43216	0	36015	Inf	1.221e-09	***	5.73889e-07	***
G. vaginalis	clust_0959	FIG00672518: hypothetical protein	34	43216	0	36015	Inf	1.221e-09	***	5.73889e-07	***
G. vaginalis	clust_0960	FIG00672212: hypothetical protein	34	43216	0	36015	Inf	1.221e-09	***	5.73889e-07	***
G. vaginalis	clust_0968	FIG00672103: hypothetical protein	33	43217	0	36015	Inf	2.26702e-09	***	9.54827e-07	***
G. vaginalis	clust_0970	putative histidine kinase, ScnK homolog	33	43217	0	36015	Inf	2.26702e-09	***	9.54827e-07	***
G. vaginalis	clust_0971	Two-component response regulator	33	43217	0	36015	Inf	2.26702e-09	***	9.54827e-07	***
G. vaginalis	clust_0972	RumE protein	33	43217	0	36015	Inf	2.26702e-09	***	9.54827e-07	***
G. vaginalis	clust_0973	ABC transporter protein, putative	33	43217	0	36015	Inf	2.26702e-09	***	9.54827e-07	***
G. vaginalis	clust_0974	hypothetical protein	33	43217	0	36015	Inf	2.26702e-09	***	9.54827e-07	***
G. vaginalis	clust_0977	hypothetical protein	32	43218	0	36015	Inf	4.21675e-09	***	1.66773e-06	***
G. vaginalis	clust_0979	FIG00672320: hypothetical protein	32	43218	0	36015	Inf	4.21675e-09	***	1.66773e-06	***
G. vaginalis	clust_0980	FIG00672247: hypothetical protein	32	43218	0	36015	Inf	4.21675e-09	***	1.66773e-06	***
G. vaginalis	clust_0981	Hydroxymethylglutaryl-CoA synthase (EC 2.3.3.10)	32	43218	0	36015	Inf	4.21675e-09	***	1.66773e-06	***
G. vaginalis	clust_0983	FIG00672535: hypothetical protein	32	43218	0	36015	Inf	4.21675e-09	***	1.66773e-06	***
G. vaginalis	clust_0991	FIG00669172: hypothetical protein	31	43219	0	36015	Inf	7.85917e-09	***	2.92967e-06	***
G. vaginalis	clust_0993	FIG00672445: hypothetical protein	31	43219	0	36015	Inf	7.85917e-09	***	2.92967e-06	***
G. vaginalis	clust_0994	LemA PROTEIN	31	43219	0	36015	Inf	7.85917e-09	***	2.92967e-06	***
G. vaginalis	clust_1000	FIG00672186: hypothetical protein	30	43220	0	36015	Inf	1.46807e-08	***	4.95946e-06	***
G. vaginalis	clust_1001	ABC transporter, ATP-binding protein	30	43220	0	36015	Inf	1.46807e-08	***	4.95946e-06	***
G. vaginalis	clust_1002	Neopullulanase (EC 3.2.1.135)	30	43220	0	36015	Inf	1.46807e-08	***	4.95946e-06	***
G. vaginalis	clust_1006	FIG00672035: hypothetical protein	30	43220	0	36015	Inf	1.46807e-08	***	4.95946e-06	***
G. vaginalis	clust_1009	Thiol-activated cytolysin	30	43220	0	36015	Inf	1.46807e-08	***	4.95946e-06	***
G. vaginalis	clust_1011	3-ketoacyl-CoA thiolase (EC 2.3.1.16) @ Acetyl-CoA acetyltransferase (EC 2.3.1.9)	30	43220	0	36015	Inf	1.46807e-08	***	4.95946e-06	***
G. vaginalis	clust_1013	FIG00672227: hypothetical protein	30	43220	0	36015	Inf	1.46807e-08	***	4.95946e-06	***
G. vaginalis	clust_1023	FIG00672383: hypothetical protein	29	43221	0	36015	Inf	2.74904e-08	***	8.25502e-06	***
G. vaginalis	clust_1026	hypothetical protein	29	43221	0	36015	Inf	2.74904e-08	***	8.25502e-06	***
G. vaginalis	clust_1031	Diphosphomevalonate decarboxylase (EC 4.1.1.33)	29	43221	0	36015	Inf	2.74904e-08	***	8.25502e-06	***
G. vaginalis	clust_1033	hypothetical protein	29	43221	0	36015	Inf	2.74904e-08	***	8.25502e-06	***
G. vaginalis	clust_1034	Daunorubicin resistance ATP-binding protein drrA	29	43221	0	36015	Inf	2.74904e-08	***	8.25502e-06	***
G. vaginalis	clust_1035	ABC-2 type transporter	29	43221	0	36015	Inf	2.74904e-08	***	8.25502e-06	***
G. vaginalis	clust_1043	Isopentenyl-diphosphate delta-isomerase, FMN-dependent (EC 5.3.3.2)	28	43222	0	36015	Inf	5.16157e-08	***	1.4186e-05	***
G. vaginalis	clust_1044	Substrate-specific component TrpP of tryptophan ECF transporter	28	43222	0	36015	Inf	5.16157e-08	***	1.4186e-05	***
G. vaginalis	clust_1046	hypothetical protein	28	43222	0	36015	Inf	5.16157e-08	***	1.4186e-05	***
G. vaginalis	clust_1049	phage-associated protein	27	43223	0	36015	Inf	9.71944e-08	***	1.44817e-05	***
G. vaginalis	clust_1050	FIG00672113: hypothetical protein	27	43223	0	36015	Inf	9.71944e-08	***	1.44817e-05	***
G. vaginalis	clust_1051	FIG00672141: hypothetical protein	27	43223	0	36015	Inf	9.71944e-08	***	1.44817e-05	***
G. vaginalis	clust_1052	streptococcal hemagglutinin protein	27	43223	0	36015	Inf	9.71944e-08	***	1.44817e-05	***
G. vaginalis	clust_1067	transcriptional regulator, XRE family	26	43224	0	36015	Inf	1.83591e-07	***	1.88419e-05	***
G. vaginalis	clust_1077	hypothetical protein	25	43225	0	36015	Inf	3.47928e-07	***	3.04964e-05	***
G. vaginalis	clust_1078	O-antigen export system permease protein	25	43225	0	36015	Inf	3.47928e-07	***	3.04964e-05	***
G. vaginalis	clust_1081	Hydroxymethylglutaryl-CoA reductase (EC 1.1.1.34)	25	43225	0	36015	Inf	3.47928e-07	***	3.04964e-05	***
G. vaginalis	clust_1086	hypothetical protein	25	43225	0	36015	Inf	3.47928e-07	***	3.04964e-05	***
G. vaginalis	clust_1087	L-fucose mutarotase	25	43225	0	36015	Inf	3.47928e-07	***	3.04964e-05	***
G. vaginalis	clust_1088	Acetyltransferase (EC 2.3.1.-)	25	43225	0	36015	Inf	3.47928e-07	***	3.04964e-05	***
G. vaginalis	clust_1089	ATPase component STY3233 of energizing module of queuosine-regulated ECF transporter	25	43225	0	36015	Inf	3.47928e-07	***	3.04964e-05	***
G. vaginalis	clust_1090	Transmembrane component STY3231 of energizing module of queuosine-regulated ECF transporter	25	43225	0	36015	Inf	3.47928e-07	***	3.04964e-05	***
G. vaginalis	clust_1091	Substrate-specific component STY3230 of queuosine-regulated ECF transporter	25	43225	0	36015	Inf	3.47928e-07	***	3.04964e-05	***
G. vaginalis	clust_1092	FIG00671937: hypothetical protein	25	43225	0	36015	Inf	3.47928e-07	***	3.04964e-05	***
G. vaginalis	clust_1093	hypothetical protein	25	43225	0	36015	Inf	3.47928e-07	***	3.04964e-05	***
G. vaginalis	clust_1094	Putative homoserine kinase type II, PnuC-associated, THI-regulated branch	25	43225	0	36015	Inf	3.47928e-07	***	3.04964e-05	***
G. vaginalis	clust_1095	ABC transporter substrate-binding protein	25	43225	0	36015	Inf	3.47928e-07	***	3.04964e-05	***
G. vaginalis	clust_1096	Peptidoglycan interpeptide bridge formation enzyme	25	43225	0	36015	Inf	3.47928e-07	***	3.04964e-05	***
G. vaginalis	clust_1099	FIG00671980: hypothetical protein	24	43226	0	36015	Inf	6.61646e-07	***	5.36225e-05	***
G. vaginalis	clust_1100	Glycine oxidase ThiO (EC 1.4.3.19)	24	43226	0	36015	Inf	6.61646e-07	***	5.36225e-05	***
G. vaginalis	clust_1104	prophage ps3 protein 01, putative	24	43226	0	36015	Inf	6.61646e-07	***	5.36225e-05	***
G. vaginalis	clust_1105	COG4932: Predicted outer membrane protein	24	43226	0	36015	Inf	6.61646e-07	***	5.36225e-05	***
G. vaginalis	clust_1106	hypothetical protein	24	43226	0	36015	Inf	6.61646e-07	***	5.36225e-05	***
G. vaginalis	clust_1108	Dipeptide transport ATP-binding protein DppD (TC 3.A.1.5.2)	24	43226	0	36015	Inf	6.61646e-07	***	5.36225e-05	***
G. vaginalis	clust_1109	FIG00671976: hypothetical protein	24	43226	0	36015	Inf	6.61646e-07	***	5.36225e-05	***
G. vaginalis	clust_1110	Prevent host death protein, Phd antitoxin	24	43226	0	36015	Inf	6.61646e-07	***	5.36225e-05	***
G. vaginalis	clust_1117	FIG00672522: hypothetical protein	23	43227	0	36015	Inf	1.26273e-06	***	9.65837e-05	***
G. vaginalis	clust_1118	CRISPR-associated protein	23	43227	0	36015	Inf	1.26273e-06	***	9.65837e-05	***
G. vaginalis	clust_1119	CRISPR-associated protein, CT1976	23	43227	0	36015	Inf	1.26273e-06	***	9.65837e-05	***
G. vaginalis	clust_1120	CRISPR-associated protein, CT1974	23	43227	0	36015	Inf	1.26273e-06	***	9.65837e-05	***
G. vaginalis	clust_1124	FIG00672291: hypothetical protein	23	43227	0	36015	Inf	1.26273e-06	***	9.65837e-05	***
G. vaginalis	clust_1126	hypothetical protein	23	43227	0	36015	Inf	1.26273e-06	***	9.65837e-05	***
G. vaginalis	clust_1132	DNA-damage-inducible protein J	22	43228	0	36015	Inf	2.41863e-06	***	0.000162398	***
G. vaginalis	clust_1133	CRISPR-associated protein, Cas2	22	43228	0	36015	Inf	2.41863e-06	***	0.000162398	***
G. vaginalis	clust_1135	DNA-damage-inducible protein J	22	43228	0	36015	Inf	2.41863e-06	***	0.000162398	***
G. vaginalis	clust_1136	FIG00672534: hypothetical protein	22	43228	0	36015	Inf	2.41863e-06	***	0.000162398	***
G. vaginalis	clust_1140	Sortase A, LPXTG specific	22	43228	0	36015	Inf	2.41863e-06	***	0.000162398	***
G. vaginalis	clust_1141	FIG00672137: hypothetical protein	22	43228	0	36015	Inf	2.41863e-06	***	0.000162398	***
G. vaginalis	clust_1142	hypothetical protein	22	43228	0	36015	Inf	2.41863e-06	***	0.000162398	***
G. vaginalis	clust_1154	Inosine-uridine preferring nucleoside hydrolase (EC 3.2.2.1)	22	43228	0	36015	Inf	2.41863e-06	***	0.000162398	***
G. vaginalis	clust_1171	YafQ toxin protein	20	43230	0	36015	Inf	8.97001e-06	***	0.000472251	***
G. vaginalis	clust_1172	1,4-beta-N-acetylmuramidase	20	43230	0	36015	Inf	8.97001e-06	***	0.000472251	***
G. vaginalis	clust_1177	Abortive infection protein AbiGII	20	43230	0	36015	Inf	8.97001e-06	***	0.000472251	***
G. vaginalis	clust_1178	Substrate-specific component TrpP of tryptophan ECF transporter	20	43230	0	36015	Inf	8.97001e-06	***	0.000472251	***
G. vaginalis	clust_1181	N-Acetyl-D-glucosamine ABC transport system, sugar-binding protein	20	43230	0	36015	Inf	8.97001e-06	***	0.000472251	***
G. vaginalis	clust_1186	hypothetical protein	20	43230	0	36015	Inf	8.97001e-06	***	0.000472251	***
G. vaginalis	clust_1190	Translation initiation factor 2	20	43230	0	36015	Inf	8.97001e-06	***	0.000472251	***
G. vaginalis	clust_1193	hypothetical protein	20	43230	0	36015	Inf	8.97001e-06	***	0.000472251	***
G. vaginalis	clust_1196	FIG00672044: hypothetical protein	20	43230	0	36015	Inf	8.97001e-06	***	0.000472251	***
G. vaginalis	clust_1371	prevent-host-death family protein	19	43231	0	36015	Inf	1.73648e-05	***	0.000735192	***
G. vaginalis	clust_1376	hypothetical protein	19	43231	0	36015	Inf	1.73648e-05	***	0.000735192	***
G. vaginalis	clust_1377	FIG00672127: hypothetical protein	19	43231	0	36015	Inf	1.73648e-05	***	0.000735192	***
G. vaginalis	clust_1378	FIG00672167: hypothetical protein	19	43231	0	36015	Inf	1.73648e-05	***	0.000735192	***
G. vaginalis	clust_1384	FIG00672418: hypothetical protein	19	43231	0	36015	Inf	1.73648e-05	***	0.000735192	***
G. vaginalis	clust_1423	hypothetical protein	18	43232	0	36015	Inf	3.37237e-05	***	0.00125137	**
G. vaginalis	clust_1430	hypothetical protein	18	43232	0	36015	Inf	3.37237e-05	***	0.00125137	**
G. vaginalis	clust_1431	hydrolase, NUDIX family	18	43232	0	36015	Inf	3.37237e-05	***	0.00125137	**
G. vaginalis	clust_1432	MutT/nudix family protein	18	43232	0	36015	Inf	3.37237e-05	***	0.00125137	**
G. vaginalis	clust_1433	hypothetical protein	18	43232	0	36015	Inf	3.37237e-05	***	0.00125137	**
G. vaginalis	clust_1438	hypothetical protein	18	43232	0	36015	Inf	3.37237e-05	***	0.00125137	**
G. vaginalis	clust_1460	abortive infection protein AbiGI	18	43232	0	36015	Inf	3.37237e-05	***	0.00125137	**
G. vaginalis	clust_1523	hypothetical protein	16	43234	0	36015	Inf	6.49425e-05	***	0.00220078	**
G. vaginalis	clust_1524	hypothetical protein	16	43234	0	36015	Inf	6.49425e-05	***	0.00220078	**
G. vaginalis	clust_1525	FIG00775801: hypothetical protein	16	43234	0	36015	Inf	6.49425e-05	***	0.00220078	**
G. vaginalis	clust_1527	hypothetical protein	16	43234	0	36015	Inf	6.49425e-05	***	0.00220078	**
G. vaginalis	clust_1528	hypothetical protein	16	43234	0	36015	Inf	6.49425e-05	***	0.00220078	**
G. vaginalis	clust_1529	hypothetical protein	16	43234	0	36015	Inf	6.49425e-05	***	0.00220078	**
G. vaginalis	clust_1530	hypothetical protein	16	43234	0	36015	Inf	6.49425e-05	***	0.00220078	**
G. vaginalis	clust_1531	hypothetical protein	16	43234	0	36015	Inf	6.49425e-05	***	0.00220078	**
G. vaginalis	clust_1466	alpha-amylase	17	43233	0	36015	Inf	6.56835e-05	***	0.00220973	**
G. vaginalis	clust_1469	Phage major capsid protein	17	43233	0	36015	Inf	6.56835e-05	***	0.00220973	**
G. vaginalis	clust_1471	hypothetical protein	17	43233	0	36015	Inf	6.56835e-05	***	0.00220973	**
G. vaginalis	clust_1472	hypothetical protein	17	43233	0	36015	Inf	6.56835e-05	***	0.00220973	**
G. vaginalis	clust_1473	hypothetical protein	17	43233	0	36015	Inf	6.56835e-05	***	0.00220973	**
G. vaginalis	clust_1476	ABC transporter, ATP-binding protein	17	43233	0	36015	Inf	6.56835e-05	***	0.00220973	**
G. vaginalis	clust_1478	hypothetical protein	17	43233	0	36015	Inf	6.56835e-05	***	0.00220973	**
G. vaginalis	clust_1599	hypothetical protein	15	43235	0	36015	Inf	0.000120253	***	0.00367571	**
G. vaginalis	clust_1602	hypothetical protein	15	43235	0	36015	Inf	0.000120253	***	0.00367571	**
G. vaginalis	clust_1604	hypothetical protein	15	43235	0	36015	Inf	0.000120253	***	0.00367571	**
G. vaginalis	clust_1606	hypothetical protein	15	43235	0	36015	Inf	0.000120253	***	0.00367571	**
G. vaginalis	clust_1608	hypothetical protein	15	43235	0	36015	Inf	0.000120253	***	0.00367571	**
G. vaginalis	clust_1609	hypothetical protein	15	43235	0	36015	Inf	0.000120253	***	0.00367571	**
G. vaginalis	clust_1610	hypothetical protein	15	43235	0	36015	Inf	0.000120253	***	0.00367571	**
G. vaginalis	clust_1664	rRNA biogenesis protein rrp5, putative	14	43236	0	36015	Inf	0.000223093	***	0.00495218	**
G. vaginalis	clust_1665	hypothetical protein	14	43236	0	36015	Inf	0.000223093	***	0.00495218	**
G. vaginalis	clust_1667	Predicted cell-wall-anchored protein SasA (LPXTG motif)	14	43236	0	36015	Inf	0.000223093	***	0.00495218	**
G. vaginalis	clust_1669	hypothetical protein	14	43236	0	36015	Inf	0.000223093	***	0.00495218	**
G. vaginalis	clust_1670	FIG01114224: hypothetical protein	14	43236	0	36015	Inf	0.000223093	***	0.00495218	**
G. vaginalis	clust_1671	transcription regulator, probable	14	43236	0	36015	Inf	0.000223093	***	0.00495218	**
G. vaginalis	clust_1672	Zeta toxin	14	43236	0	36015	Inf	0.000223093	***	0.00495218	**
G. vaginalis	clust_1673	hypothetical protein	14	43236	0	36015	Inf	0.000223093	***	0.00495218	**
G. vaginalis	clust_1674	hypothetical protein	14	43236	0	36015	Inf	0.000223093	***	0.00495218	**
G. vaginalis	clust_1675	hypothetical protein	14	43236	0	36015	Inf	0.000223093	***	0.00495218	**
G. vaginalis	clust_1676	hypothetical protein	14	43236	0	36015	Inf	0.000223093	***	0.00495218	**
G. vaginalis	clust_1677	hypothetical protein	14	43236	0	36015	Inf	0.000223093	***	0.00495218	**
G. vaginalis	clust_1726	hypothetical protein	14	43236	0	36015	Inf	0.000223093	***	0.00495218	**
G. vaginalis	clust_1727	hypothetical protein	14	43236	0	36015	Inf	0.000223093	***	0.00495218	**
G. vaginalis	clust_1732	hypothetical protein	14	43236	0	36015	Inf	0.000223093	***	0.00495218	**
G. vaginalis	clust_1733	DNA primase/helicase, phage-associated	14	43236	0	36015	Inf	0.000223093	***	0.00495218	**
G. vaginalis	clust_1737	Type I restriction-modification system, specificity subunit S (EC 3.1.21.3)	13	43237	0	36015	Inf	0.000414801	***	0.00838157	**
G. vaginalis	clust_1738	hypothetical protein	13	43237	0	36015	Inf	0.000414801	***	0.00838157	**
G. vaginalis	clust_1741	Phage protein	13	43237	0	36015	Inf	0.000414801	***	0.00838157	**
G. vaginalis	clust_1742	FIG006036: phage encoded DNA polymerase I (EC 2.7.7.7)	13	43237	0	36015	Inf	0.000414801	***	0.00838157	**
G. vaginalis	clust_1744	Lyzozyme M1 (1,4-beta-N-acetylmuramidase)	13	43237	0	36015	Inf	0.000414801	***	0.00838157	**
G. vaginalis	clust_1745	Phage integrase (Site-specific recombinase)	13	43237	0	36015	Inf	0.000414801	***	0.00838157	**
G. vaginalis	clust_1747	hypothetical protein	13	43237	0	36015	Inf	0.000414801	***	0.00838157	**
G. vaginalis	clust_1748	hypothetical protein	13	43237	0	36015	Inf	0.000414801	***	0.00838157	**
G. vaginalis	clust_1749	hypothetical protein	13	43237	0	36015	Inf	0.000414801	***	0.00838157	**
G. vaginalis	clust_1758	hypothetical protein	13	43237	0	36015	Inf	0.000414801	***	0.00838157	**
G. vaginalis	clust_1759	hypothetical protein	13	43237	0	36015	Inf	0.000414801	***	0.00838157	**
G. vaginalis	clust_1760	hypothetical protein	13	43237	0	36015	Inf	0.000414801	***	0.00838157	**
G. vaginalis	clust_1761	Transcriptional regulator, MerR family	13	43237	0	36015	Inf	0.000414801	***	0.00838157	**
G. vaginalis	clust_1762	hypothetical protein	13	43237	0	36015	Inf	0.000414801	***	0.00838157	**
G. vaginalis	clust_1763	Maltodextrin glucosidase (EC 3.2.1.20)	13	43237	0	36015	Inf	0.000414801	***	0.00838157	**
G. vaginalis	clust_1766	hypothetical protein	13	43237	0	36015	Inf	0.000414801	***	0.00838157	**
G. vaginalis	clust_1793	nucleotidyltransferase family protein	13	43237	0	36015	Inf	0.000414801	***	0.00838157	**
G. vaginalis	clust_1794	hypothetical protein	13	43237	0	36015	Inf	0.000414801	***	0.00838157	**
G. vaginalis	clust_1797	FIG00632709: hypothetical protein	12	43238	0	36015	Inf	0.00077325	***	0.0151068	*
G. vaginalis	clust_1801	FIG00672017: hypothetical protein	12	43238	0	36015	Inf	0.00077325	***	0.0151068	*
G. vaginalis	clust_1803	hypothetical protein	12	43238	0	36015	Inf	0.00077325	***	0.0151068	*
G. vaginalis	clust_1809	Phage protein	12	43238	0	36015	Inf	0.00077325	***	0.0151068	*
G. vaginalis	clust_1810	conserved hypothetical protein	12	43238	0	36015	Inf	0.00077325	***	0.0151068	*
G. vaginalis	clust_1811	FIG00672546: hypothetical protein	12	43238	0	36015	Inf	0.00077325	***	0.0151068	*
G. vaginalis	clust_1813	hypothetical protein	12	43238	0	36015	Inf	0.00077325	***	0.0151068	*
G. vaginalis	clust_1816	hypothetical protein	12	43238	0	36015	Inf	0.00077325	***	0.0151068	*
G. vaginalis	clust_1817	hypothetical protein	12	43238	0	36015	Inf	0.00077325	***	0.0151068	*
G. vaginalis	clust_1818	hypothetical protein	12	43238	0	36015	Inf	0.00077325	***	0.0151068	*
G. vaginalis	clust_1819	hypothetical protein	12	43238	0	36015	Inf	0.00077325	***	0.0151068	*
G. vaginalis	clust_1820	hypothetical protein	12	43238	0	36015	Inf	0.00077325	***	0.0151068	*
G. vaginalis	clust_1821	sugar transporter sugar binding protein	12	43238	0	36015	Inf	0.00077325	***	0.0151068	*
G. vaginalis	clust_1822	hypothetical protein	12	43238	0	36015	Inf	0.00077325	***	0.0151068	*
G. vaginalis	clust_1823	Crp-family transcriptional regulator	12	43238	0	36015	Inf	0.00077325	***	0.0151068	*
G. vaginalis	clust_1824	hypothetical protein	12	43238	0	36015	Inf	0.00077325	***	0.0151068	*
G. vaginalis	clust_1825	hypothetical protein	12	43238	0	36015	Inf	0.00077325	***	0.0151068	*
G. vaginalis	clust_1847	hypothetical protein	12	43238	0	36015	Inf	0.00077325	***	0.0151068	*
G. vaginalis	clust_1853	hypothetical protein	12	43238	0	36015	Inf	0.00077325	***	0.0151068	*
G. vaginalis	clust_1866	hypothetical protein	11	43239	0	36015	Inf	0.0014458	**	0.0230185	*
G. vaginalis	clust_1867	HNH endonuclease domain protein	11	43239	0	36015	Inf	0.0014458	**	0.0230185	*
G. vaginalis	clust_1868	Adenine-specific methyltransferase (EC 2.1.1.72)	11	43239	0	36015	Inf	0.0014458	**	0.0230185	*
G. vaginalis	clust_1869	virulence-related protein	11	43239	0	36015	Inf	0.0014458	**	0.0230185	*
G. vaginalis	clust_1870	FIG00672473: hypothetical protein	11	43239	0	36015	Inf	0.0014458	**	0.0230185	*
G. vaginalis	clust_1871	FIG00672392: hypothetical protein	11	43239	0	36015	Inf	0.0014458	**	0.0230185	*
G. vaginalis	clust_1872	Phage terminase large subunit	11	43239	0	36015	Inf	0.0014458	**	0.0230185	*
G. vaginalis	clust_1873	Prophage Clp protease-like protein	11	43239	0	36015	Inf	0.0014458	**	0.0230185	*
G. vaginalis	clust_1874	Phage protein	11	43239	0	36015	Inf	0.0014458	**	0.0230185	*
G. vaginalis	clust_1875	Phage major tail protein	11	43239	0	36015	Inf	0.0014458	**	0.0230185	*
G. vaginalis	clust_1876	FIG01032287: hypothetical protein	11	43239	0	36015	Inf	0.0014458	**	0.0230185	*
G. vaginalis	clust_1877	Phage tail length tape-measure protein	11	43239	0	36015	Inf	0.0014458	**	0.0230185	*
G. vaginalis	clust_1878	FIG00672565: hypothetical protein	11	43239	0	36015	Inf	0.0014458	**	0.0230185	*
G. vaginalis	clust_1879	FIG00672433: hypothetical protein	11	43239	0	36015	Inf	0.0014458	**	0.0230185	*
G. vaginalis	clust_1880	hypothetical protein	11	43239	0	36015	Inf	0.0014458	**	0.0230185	*
G. vaginalis	clust_1881	hypothetical protein	11	43239	0	36015	Inf	0.0014458	**	0.0230185	*
G. vaginalis	clust_1882	hypothetical protein	11	43239	0	36015	Inf	0.0014458	**	0.0230185	*
G. vaginalis	clust_1883	periplasmic binding protein/LacI transcriptional regulator	11	43239	0	36015	Inf	0.0014458	**	0.0230185	*
G. vaginalis	clust_1884	Putative cytoplasmic protein	11	43239	0	36015	Inf	0.0014458	**	0.0230185	*
G. vaginalis	clust_1885	Putative inner membrane protein	11	43239	0	36015	Inf	0.0014458	**	0.0230185	*
G. vaginalis	clust_1886	hypothetical protein	11	43239	0	36015	Inf	0.0014458	**	0.0230185	*
G. vaginalis	clust_1887	hypothetical protein	11	43239	0	36015	Inf	0.0014458	**	0.0230185	*
G. vaginalis	clust_1888	2-keto-3-deoxygluconate permease (KDG permease)	11	43239	0	36015	Inf	0.0014458	**	0.0230185	*
G. vaginalis	clust_1889	hypothetical protein	11	43239	0	36015	Inf	0.0014458	**	0.0230185	*
G. vaginalis	clust_1921	COG0488: ATPase components of ABC transporters with duplicated ATPase domains	11	43239	0	36015	Inf	0.0014458	**	0.0230185	*
G. vaginalis	clust_1932	hypothetical protein	11	43239	0	36015	Inf	0.0014458	**	0.0230185	*
G. vaginalis	clust_1933	hypothetical protein	11	43239	0	36015	Inf	0.0014458	**	0.0230185	*
G. vaginalis	clust_1935	hypothetical protein	11	43239	0	36015	Inf	0.0014458	**	0.0230185	*
G. vaginalis	clust_1937	hypothetical protein	11	43239	0	36015	Inf	0.0014458	**	0.0230185	*
G. vaginalis	clust_1942	hypothetical protein	10	43240	0	36015	Inf	0.00271272	**	0.0378067	*
G. vaginalis	clust_1943	hypothetical protein	10	43240	0	36015	Inf	0.00271272	**	0.0378067	*
G. vaginalis	clust_1944	FIG00672466: hypothetical protein	10	43240	0	36015	Inf	0.00271272	**	0.0378067	*
G. vaginalis	clust_1945	FIG00672014: hypothetical protein	10	43240	0	36015	Inf	0.00271272	**	0.0378067	*
G. vaginalis	clust_1951	FIG00671957: hypothetical protein	10	43240	0	36015	Inf	0.00271272	**	0.0378067	*
G. vaginalis	clust_1952	DNA packaging protein, putative	10	43240	0	36015	Inf	0.00271272	**	0.0378067	*
G. vaginalis	clust_1953	FIG00672568: hypothetical protein	10	43240	0	36015	Inf	0.00271272	**	0.0378067	*
G. vaginalis	clust_1954	hypothetical protein	10	43240	0	36015	Inf	0.00271272	**	0.0378067	*
G. vaginalis	clust_1955	hypothetical protein	10	43240	0	36015	Inf	0.00271272	**	0.0378067	*
G. vaginalis	clust_1957	Exonuclease SbcC	10	43240	0	36015	Inf	0.00271272	**	0.0378067	*
G. vaginalis	clust_1958	Choline binding protein A	10	43240	0	36015	Inf	0.00271272	**	0.0378067	*
G. vaginalis	clust_1959	hypothetical protein	10	43240	0	36015	Inf	0.00271272	**	0.0378067	*
G. vaginalis	clust_1960	ABC transporter ATP binding protein	10	43240	0	36015	Inf	0.00271272	**	0.0378067	*
G. vaginalis	clust_1961	hypothetical protein	10	43240	0	36015	Inf	0.00271272	**	0.0378067	*
G. vaginalis	clust_1962	Recombinase	10	43240	0	36015	Inf	0.00271272	**	0.0378067	*
G. vaginalis	clust_1963	hypothetical protein	10	43240	0	36015	Inf	0.00271272	**	0.0378067	*
G. vaginalis	clust_1964	hypothetical protein	10	43240	0	36015	Inf	0.00271272	**	0.0378067	*
G. vaginalis	clust_1966	hypothetical protein	10	43240	0	36015	Inf	0.00271272	**	0.0378067	*
G. vaginalis	clust_2010	hypothetical protein	10	43240	0	36015	Inf	0.00271272	**	0.0378067	*
G. vaginalis	clust_2011	hypothetical protein	10	43240	0	36015	Inf	0.00271272	**	0.0378067	*
G. vaginalis	clust_2013	hypothetical protein	10	43240	0	36015	Inf	0.00271272	**	0.0378067	*
G. vaginalis	clust_2014	hypothetical protein	10	43240	0	36015	Inf	0.00271272	**	0.0378067	*
G. vaginalis	clust_2015	hypothetical protein	10	43240	0	36015	Inf	0.00271272	**	0.0378067	*
G. vaginalis	clust_2016	hypothetical protein	10	43240	0	36015	Inf	0.00271272	**	0.0378067	*
G. vaginalis	clust_2019	Type II restriction endonuclease	10	43240	0	36015	Inf	0.00271272	**	0.0378067	*
G. vaginalis	clust_2020	hypothetical protein	10	43240	0	36015	Inf	0.00271272	**	0.0378067	*
G. vaginalis	clust_2021	Endoglucanase E precursor (EgE) (Endo-1,4-beta- glucanase E) (Cellulase E)	10	43240	0	36015	Inf	0.00271272	**	0.0378067	*
G. vaginalis	clust_2022	hypothetical protein	10	43240	0	36015	Inf	0.00271272	**	0.0378067	*
G. vaginalis	clust_2023	hypothetical protein	10	43240	0	36015	Inf	0.00271272	**	0.0378067	*
G. vaginalis	clust_2024	hypothetical protein	10	43240	0	36015	Inf	0.00271272	**	0.0378067	*
G. vaginalis	clust_0845	Site-specific recombinase	40	43210	1	36014	33.3382	7.44879e-10	***	4.31378e-07	***
G. vaginalis	clust_0901	COG0847: DNA polymerase III, epsilon subunit and related 3'-5' exonucleases	35	43215	1	36014	29.1676	1.65379e-08	***	5.36342e-06	***
G. vaginalis	clust_0902	Sodium/dicarboxylate symporter	35	43215	1	36014	29.1676	1.65379e-08	***	5.36342e-06	***
G. vaginalis	clust_0903	Serine acetyltransferase (EC 2.3.1.30)	35	43215	1	36014	29.1676	1.65379e-08	***	5.36342e-06	***
G. vaginalis	clust_0904	NAD-dependent 4-hydroxybutyrate dehydrogenase (EC 1.1.1.61)	35	43215	1	36014	29.1676	1.65379e-08	***	5.36342e-06	***
G. vaginalis	clust_0969	FIG00672151: hypothetical protein	32	43218	1	36014	26.6658	1.09345e-07	***	1.44817e-05	***
G. vaginalis	clust_0982	HTH DNA-binding protein	31	43219	1	36014	25.8319	2.06067e-07	***	2.10156e-05	***
G. vaginalis	clust_0997	Pyrrolidone-carboxylate peptidase (EC 3.4.19.3)	30	43220	1	36014	24.9981	2.03346e-07	***	2.08035e-05	***
G. vaginalis	clust_1072	5'-methylthioadenosine nucleosidase (EC 3.2.2.16) / S-adenosylhomocysteine nucleosidase (EC 3.2.2.9)	25	43225	1	36014	20.8296	3.87856e-06	***	0.000228701	***
G. vaginalis	clust_1075	Cadmium resistance protein	24	43226	1	36014	19.9961	7.01664e-06	***	0.000388636	***
G. vaginalis	clust_1076	FIG00672229: hypothetical protein	24	43226	1	36014	19.9961	7.01664e-06	***	0.000388636	***
G. vaginalis	clust_1082	ABC transporter permease protein	24	43226	1	36014	19.9961	7.01664e-06	***	0.000388636	***
G. vaginalis	clust_1083	ABC transport protein BldKB	24	43226	1	36014	19.9961	7.01664e-06	***	0.000388636	***
G. vaginalis	clust_1084	Gluconate transporter family protein	24	43226	1	36014	19.9961	7.01664e-06	***	0.000388636	***
G. vaginalis	clust_1085	6-phosphogluconate dehydrogenase, decarboxylating (EC 1.1.1.44)	24	43226	1	36014	19.9961	7.01664e-06	***	0.000388636	***
G. vaginalis	clust_1101	CRISPR-associated helicase Cas3, protein	23	43227	1	36014	19.1625	1.27092e-05	***	0.000652172	***
G. vaginalis	clust_1102	corresponds to STY3070 from Accession AL513382: Salmonella typhi CT18	23	43227	1	36014	19.1625	1.27092e-05	***	0.000652172	***
G. vaginalis	clust_1103	CRISPR-associated protein, CT1975 family	23	43227	1	36014	19.1625	1.27092e-05	***	0.000652172	***
G. vaginalis	clust_1121	CRISPR-associated protein Cas1	22	43228	1	36014	18.3291	2.30487e-05	***	0.000865154	***
G. vaginalis	clust_1122	Sortase A, LPXTG specific	22	43228	1	36014	18.3291	2.30487e-05	***	0.000865154	***
G. vaginalis	clust_1159	Phage-related protein	20	43230	1	36014	16.6622	7.60721e-05	***	0.00243981	**
G. vaginalis	clust_0891	FIG00672339: hypothetical protein	35	43215	2	36013	14.5845	1.22268e-07	***	1.44817e-05	***
G. vaginalis	clust_1427	narrowly conserved hypothetical protein with possible DNA interaction motif	17	43233	1	36014	14.1624	0.000458923	***	0.0092558	**
G. vaginalis	clust_1429	Dephospho-CoA kinase (EC 2.7.1.24)	17	43233	1	36014	14.1624	0.000458923	***	0.0092558	**
G. vaginalis	clust_0910	hypothetical protein	33	43217	2	36013	13.7506	3.95716e-07	***	3.44986e-05	***
G. vaginalis	clust_1605	Alpha-L-fucosidase (EC 3.2.1.51)	14	43236	1	36014	11.663	0.00276147	**	0.0384697	*
G. vaginalis	clust_0868	FIG00672109: hypothetical protein	36	43214	3	36012	10.0021	3.88124e-07	***	3.39279e-05	***
G. vaginalis	clust_1066	Oligopeptide transport system permease protein OppC (TC 3.A.1.5.1)	24	43226	2	36013	9.99959	4.18964e-05	***	0.0015047	**
G. vaginalis	clust_1068	Transcriptional regulator, GntR family	24	43226	2	36013	9.99959	4.18964e-05	***	0.0015047	**
G. vaginalis	clust_0872	response regulator of two-component system	35	43215	3	36012	9.72418	6.74793e-07	***	5.36225e-05	***
G. vaginalis	clust_0877	putative transport protein	35	43215	3	36012	9.72418	6.74793e-07	***	5.36225e-05	***
G. vaginalis	clust_0880	Alkanesulfonates ABC transporter ATP-binding protein / Sulfonate ABC transporter, ATP-binding subunit SsuB	35	43215	3	36012	9.72418	6.74793e-07	***	5.36225e-05	***
G. vaginalis	clust_0881	Alkanesulfonates-binding protein	35	43215	3	36012	9.72418	6.74793e-07	***	5.36225e-05	***
G. vaginalis	clust_0882	Alkanesulfonates transport system permease protein	35	43215	3	36012	9.72418	6.74793e-07	***	5.36225e-05	***
G. vaginalis	clust_0883	L-lactate dehydrogenase (EC 1.1.1.27)	35	43215	3	36012	9.72418	6.74793e-07	***	5.36225e-05	***
G. vaginalis	clust_0892	Aspartate-semialdehyde dehydrogenase (EC 1.2.1.11)	34	43216	3	36012	9.44629	1.17341e-06	***	9.12586e-05	***
G. vaginalis	clust_1125	Glucosyl tranferase II	21	43229	2	36013	8.74507	0.00021908	***	0.00494063	**
G. vaginalis	clust_1134	hypothetical protein	20	43230	2	36013	8.32895	0.000379654	***	0.00777799	**
G. vaginalis	clust_1017	FIG00425976: hypothetical protein	27	43223	3	36012	7.49812	5.62083e-05	***	0.00197925	**
G. vaginalis	clust_1369	Sialidase (EC 3.2.1.18)	17	43233	2	36013	7.08033	0.00195849	**	0.0287223	*
G. vaginalis	clust_1375	FIG00672556: hypothetical protein	17	43233	2	36013	7.08033	0.00195849	**	0.0287223	*
G. vaginalis	clust_1038	Plasmid stabilization system antitoxin protein	25	43225	3	36012	6.94259	0.000168383	***	0.00494063	**
G. vaginalis	clust_1047	dTDP-rhamnosyl transferase RfbF (EC 2.-.-.-)	25	43225	3	36012	6.94259	0.000168383	***	0.00494063	**
G. vaginalis	clust_1048	UDP-glucose 4-epimerase (EC 5.1.3.2)	25	43225	3	36012	6.94259	0.000168383	***	0.00494063	**
G. vaginalis	clust_1428	mrr restriction endonuclease	16	43234	2	36013	6.66368	0.00336849	**	0.0463289	*
G. vaginalis	clust_0947	transcriptional regulator, LacI family	30	43220	4	36011	6.24888	4.04198e-05	***	0.00145489	**
G. vaginalis	clust_0857	CDP-diacylglycerol--glycerol-3-phosphate 3-phosphatidyltransferase (EC 2.7.8.5)	35	43215	5	36010	5.83279	1.74804e-05	***	0.000737202	***
G. vaginalis	clust_0858	2-dehydropantoate 2-reductase (EC 1.1.1.169)	35	43215	5	36010	5.83279	1.74804e-05	***	0.000737202	***
G. vaginalis	clust_0862	ABC-type cobalt transport system, ATPase component	35	43215	5	36010	5.83279	1.74804e-05	***	0.000737202	***
G. vaginalis	clust_0998	Glycosyltransferase	27	43223	4	36011	5.62359	0.00019055	***	0.00494063	**
G. vaginalis	clust_0873	Inositol-1-phosphate synthase (EC 5.5.1.4)	33	43217	5	36010	5.49923	2.94859e-05	***	0.00110422	**
G. vaginalis	clust_1032	Substrate-specific component YkoE of thiamin-regulated ECF transporter for HydroxyMethylPyrimidine	25	43225	4	36011	5.20678	0.000529678	***	0.0106234	*
G. vaginalis	clust_1161	Type I restriction-modification system, restriction subunit R (EC 3.1.21.3)	18	43232	3	36012	4.99783	0.00374184	**	0.0498979	*
G. vaginalis	clust_0846	Pullulanase (EC 3.2.1.41)	35	43215	6	36009	4.8605	5.10103e-05	***	0.00182394	**
G. vaginalis	clust_0850	FIG00672312: hypothetical protein	35	43215	6	36009	4.8605	5.10103e-05	***	0.00182394	**
G. vaginalis	clust_0853	FIG00424102: hypothetical protein	35	43215	6	36009	4.8605	5.10103e-05	***	0.00182394	**
G. vaginalis	clust_0867	Hydrogen peroxide-inducible genes activator	33	43217	6	36009	4.58254	0.000136719	***	0.00416722	**
G. vaginalis	clust_0840	Transcriptional regulator	35	43215	7	36008	4.16601	0.000134881	***	0.00411508	**
G. vaginalis	clust_0899	Sugar ABC transporter, periplasmic sugar-binding protein	30	43220	6	36009	4.16564	0.000358292	***	0.00762452	**
G. vaginalis	clust_0900	FIG00672402: hypothetical protein	30	43220	6	36009	4.16564	0.000358292	***	0.00762452	**
G. vaginalis	clust_1018	Adenosylhomocysteinase (EC 3.3.1.1)	25	43225	5	36010	4.16527	0.00143298	**	0.0230185	*
G. vaginalis	clust_1019	possible chlorohydrolase-like protein	25	43225	5	36010	4.16527	0.00143298	**	0.0230185	*
G. vaginalis	clust_1020	FIG00424992: hypothetical protein	25	43225	5	36010	4.16527	0.00143298	**	0.0230185	*
G. vaginalis	clust_1021	probable amino-acid binding protein for ABC transporter system	25	43225	5	36010	4.16527	0.00143298	**	0.0230185	*
G. vaginalis	clust_1022	COG0765: ABC-type amino acid transport system, permease component	25	43225	5	36010	4.16527	0.00143298	**	0.0230185	*
G. vaginalis	clust_0865	ABC transporter, ATP-binding protein	32	43218	7	36008	3.80864	0.000542439	***	0.0108659	*
G. vaginalis	clust_0866	FIG00672307: hypothetical protein	32	43218	7	36008	3.80864	0.000542439	***	0.0108659	*
G. vaginalis	clust_0830	Methionine ABC transporter permease protein	35	43215	8	36007	3.64513	0.00032642	***	0.00702662	**
G. vaginalis	clust_0833	FIG00671986: hypothetical protein	35	43215	8	36007	3.64513	0.00032642	***	0.00702662	**
G. vaginalis	clust_0809	Predicted transcriptional regulator of N-Acetylglucosamine utilization, GntR family	37	43213	9	36006	3.42532	0.000312679	***	0.00683794	**
G. vaginalis	clust_0262	Sortase A, LPXTG specific	44	43206	11	36004	3.33309	0.000112422	***	0.00353292	**
G. vaginalis	clust_0856	FIG00672124: hypothetical protein	32	43218	8	36007	3.33244	0.0012148	**	0.0206484	*
G. vaginalis	clust_0820	Oligopeptide transport system permease protein OppC (TC 3.A.1.5.1)	35	43215	9	36006	3.24	0.000729568	***	0.0144184	*
G. vaginalis	clust_0821	Oligopeptide transport system permease protein OppB (TC 3.A.1.5.1)	35	43215	9	36006	3.24	0.000729568	***	0.0144184	*
G. vaginalis	clust_0825	ATPase component STY3232 of energizing module of queuosine-regulated ECF transporter	35	43215	9	36006	3.24	0.000729568	***	0.0144184	*
G. vaginalis	clust_0007	Pullulanase (EC 3.2.1.41)	58	43192	15	36000	3.22266	1.54042e-05	***	0.000681044	***
G. vaginalis	clust_0963	Alcohol dehydrogenase (EC 1.1.1.1)	27	43223	7	36008	3.21314	0.00319608	**	0.0444858	*
G. vaginalis	clust_0835	FIG00671967: hypothetical protein	34	43216	9	36006	3.14735	0.00110815	**	0.0188654	*
G. vaginalis	clust_0837	ABC transporter, ATP-binding protein	34	43216	9	36006	3.14735	0.00110815	**	0.0188654	*
G. vaginalis	clust_0838	Putative integral membrane protein	34	43216	9	36006	3.14735	0.00110815	**	0.0188654	*
G. vaginalis	clust_0022	Similar to tetracycline resistance protein	47	43203	13	36002	3.01262	0.000217207	***	0.00494063	**
G. vaginalis	clust_0811	Oligopeptide ABC transporter, periplasmic oligopeptide-binding protein OppA (TC 3.A.1.5.1)	35	43215	10	36005	2.9159	0.00151811	**	0.0239231	*
G. vaginalis	clust_0814	FIG00671951: hypothetical protein	35	43215	10	36005	2.9159	0.00151811	**	0.0239231	*
G. vaginalis	clust_0815	permease	35	43215	10	36005	2.9159	0.00151811	**	0.0239231	*
G. vaginalis	clust_0816	Transcriptional regulator, AsnC family	35	43215	10	36005	2.9159	0.00151811	**	0.0239231	*
G. vaginalis	clust_0783	FIG00672498: hypothetical protein	38	43212	11	36004	2.87815	0.00133961	**	0.0227579	*
G. vaginalis	clust_0836	FIG00672056: hypothetical protein	33	43217	10	36005	2.74918	0.00333087	**	0.0459479	*
G. vaginalis	clust_0004	Duplicated ATPase component YkoD of energizing module of thiamin-regulated ECF transporter for HydroxyMethylPyrimidine	60	43190	19	35996	2.63178	0.000102281	***	0.00321733	**
G. vaginalis	clust_1040	Indole-3-glycerol phosphate synthase (EC 4.1.1.48) / Tryptophan synthase beta chain (EC 4.2.1.20)	7	43243	21	35994	0.27746	0.00196646	**	0.0287223	*
G. vaginalis	clust_1008	LacI-type transcriptional regulator	7	43243	23	35992	0.253315	0.000704012	***	0.0139644	*
G. vaginalis	clust_1061	POSSIBLE CONSERVED INTEGRAL MEMBRANE PROTEIN	6	43244	20	35995	0.249709	0.00135254	**	0.0229056	*
G. vaginalis	clust_1062	A/G-specific adenine glycosylase (EC 3.2.2.-)	6	43244	20	35995	0.249709	0.00135254	**	0.0229056	*
G. vaginalis	clust_1064	probable PfkB family carbohydrate (sugar) kinase	6	43244	20	35995	0.249709	0.00135254	**	0.0229056	*
G. vaginalis	clust_1065	Transcriptional regulator, LacI family	6	43244	20	35995	0.249709	0.00135254	**	0.0229056	*
G. vaginalis	clust_1071	Multiple sugar ABC transporter, membrane-spanning permease protein MsmF	6	43244	20	35995	0.249709	0.00135254	**	0.0229056	*
G. vaginalis	clust_1073	Alpha/beta hydrolase fold (EC 3.8.1.5)	6	43244	20	35995	0.249709	0.00135254	**	0.0229056	*
G. vaginalis	clust_1079	SSU ribosomal protein S17p (S11e)	5	43245	20	35995	0.208121	0.000855807	***	0.0153341	*
G. vaginalis	clust_1080	LSU ribosomal protein L36p	5	43245	20	35995	0.208121	0.000855807	***	0.0153341	*
G. vaginalis	clust_0819	Mobile element protein	8	43242	36	35979	0.18492	9.71837e-07	***	7.57635e-05	***
G. vaginalis	clust_1464	putative transposase	3	43247	14	36001	0.178402	0.0025995	**	0.03675	*
G. vaginalis	clust_1116	possible glycosyltransferase	4	43246	19	35996	0.175251	0.000461578	***	0.00930357	**
G. vaginalis	clust_1422	Mobile element protein	2	43248	16	35999	0.104052	0.0001838	***	0.00494063	**
G. vaginalis	clust_1862	COG0477: Permeases of the major facilitator superfamily	1	43249	10	36005	0.0832529	0.00369524	**	0.0492968	*
G. vaginalis	clust_1863	hypothetical protein	1	43249	10	36005	0.0832529	0.00369524	**	0.0492968	*
G. vaginalis	clust_1922	narrowly conserved hypothetical protein	1	43249	10	36005	0.0832529	0.00369524	**	0.0492968	*
G. vaginalis	clust_1149	D-xylose-proton symporter (D-xylose transporter)	2	43248	20	35995	0.0832317	1.20663e-05	***	0.000624121	***
G. vaginalis	clust_1152	2-keto-3-deoxy-D-arabino-heptulosonate-7-phosphate synthase I alpha (EC 2.5.1.54)	2	43248	20	35995	0.0832317	1.20663e-05	***	0.000624121	***
G. vaginalis	clust_1123	Sucrose-6-phosphate hydrolase (EC 3.2.1.26)	2	43248	21	35994	0.0792734	6.06243e-06	***	0.000356825	***
G. vaginalis	clust_1805	COG1192: ATPases involved in chromosome partitioning	1	43249	11	36004	0.0756975	0.00188807	**	0.0279216	*
G. vaginalis	clust_1098	hypothetical protein	2	43248	23	35992	0.0723909	1.52217e-06	***	0.000105482	***
G. vaginalis	clust_1790	ATPase	1	43249	12	36003	0.0694006	0.000963461	***	0.0167002	*
G. vaginalis	clust_1057	Alpha-glucosidase (EC 3.2.1.20)	2	43248	24	35991	0.069379	7.61396e-07	***	5.97889e-05	***
G. vaginalis	clust_1069	Permeases of the major facilitator superfamily	2	43248	24	35991	0.069379	7.61396e-07	***	5.97889e-05	***
G. vaginalis	clust_1638	Thiaminase II (EC 3.5.99.2)	1	43249	14	36001	0.0594398	0.000250901	***	0.00555045	**
G. vaginalis	clust_1197	Integrase	1	43249	19	35996	0.0437997	3.5096e-06	***	0.000207322	***
G. vaginalis	clust_1169	FIG00424428: hypothetical protein	1	43249	20	35995	0.0416093	1.67071e-06	***	0.000115528	***
G. vaginalis	clust_1145	Lead, cadmium, zinc and mercury transporting ATPase (EC 3.6.3.3) (EC 3.6.3.5); Copper-translocating P-type ATPase (EC 3.6.3.4)	1	43249	21	35994	0.039632	7.93646e-07	***	6.20211e-05	***
G. vaginalis	clust_1153	2-C-methyl-D-erythritol 4-phosphate cytidylyltransferase (EC 2.7.7.60)	1	43249	21	35994	0.039632	7.93646e-07	***	6.20211e-05	***
G. vaginalis	clust_0793	Mobile element protein	0	43250	48	35967	0	3.53075e-17	***	2.29012e-13	***
G. vaginalis	clust_0794	Mobile element protein	0	43250	48	35967	0	3.53075e-17	***	2.29012e-13	***
G. vaginalis	clust_0896	Beta-galactosidase (EC 3.2.1.23)	0	43250	36	35979	0	4.5954e-13	***	1.65593e-09	***
G. vaginalis	clust_0906	Ketol-acid reductoisomerase (EC 1.1.1.86)	0	43250	35	35980	0	1.01193e-12	***	3.2818e-09	***
G. vaginalis	clust_0999	Mobile element protein	0	43250	30	35985	0	5.23836e-11	***	1.22028e-07	***
G. vaginalis	clust_1039	Mobile element protein	0	43250	28	35987	0	2.53961e-10	***	3.88397e-07	***
G. vaginalis	clust_1113	Undecaprenyl-phosphate galactosephosphotransferase (EC 2.7.8.6)	0	43250	24	35991	0	5.96802e-09	***	2.30415e-06	***
G. vaginalis	clust_1114	conserved inner membrane protein	0	43250	24	35991	0	5.96802e-09	***	2.30415e-06	***
G. vaginalis	clust_1115	Mobile element protein	0	43250	23	35992	0	1.31395e-08	***	4.78796e-06	***
G. vaginalis	clust_1127	Transposase and inactivated derivatives	0	43250	23	35992	0	1.31395e-08	***	4.78796e-06	***
G. vaginalis	clust_1128	Lactose and galactose permease, GPH translocator family	0	43250	22	35993	0	2.89283e-08	***	8.30242e-06	***
G. vaginalis	clust_1130	Mobile element protein	0	43250	22	35993	0	2.89283e-08	***	8.30242e-06	***
G. vaginalis	clust_1146	hypothetical protein	0	43250	22	35993	0	2.89283e-08	***	8.30242e-06	***
G. vaginalis	clust_1147	hypothetical protein	0	43250	22	35993	0	2.89283e-08	***	8.30242e-06	***
G. vaginalis	clust_1148	FIG028593: membrane protein	0	43250	22	35993	0	2.89283e-08	***	8.30242e-06	***
G. vaginalis	clust_1170	Oligopeptide transport ATP-binding protein OppF (TC 3.A.1.5.1)	0	43250	20	35995	0	1.40213e-07	***	1.44817e-05	***
G. vaginalis	clust_1174	FIG00424179: hypothetical protein	0	43250	20	35995	0	1.40213e-07	***	1.44817e-05	***
G. vaginalis	clust_1176	LemA protein	0	43250	20	35995	0	1.40213e-07	***	1.44817e-05	***
G. vaginalis	clust_1179	FIG00424397: hypothetical protein	0	43250	20	35995	0	1.40213e-07	***	1.44817e-05	***
G. vaginalis	clust_1180	probable LacI-type transcriptional regulator	0	43250	20	35995	0	1.40213e-07	***	1.44817e-05	***
G. vaginalis	clust_1183	hypothetical protein	0	43250	20	35995	0	1.40213e-07	***	1.44817e-05	***
G. vaginalis	clust_1185	Choloylglycine hydrolase (EC 3.5.1.24)	0	43250	20	35995	0	1.40213e-07	***	1.44817e-05	***
G. vaginalis	clust_1189	Mlc, transcriptional repressor of MalT (the transcriptional activator of maltose regulon) and manXYZ operon	0	43250	20	35995	0	1.40213e-07	***	1.44817e-05	***
G. vaginalis	clust_1192	Dihydrodipicolinate synthase (EC 4.2.1.52)	0	43250	20	35995	0	1.40213e-07	***	1.44817e-05	***
G. vaginalis	clust_1194	Aldo/keto reductases, related to diketogulonate reductase	0	43250	20	35995	0	1.40213e-07	***	1.44817e-05	***
G. vaginalis	clust_1195	Zinc ABC transporter, inner membrane permease protein ZnuB	0	43250	20	35995	0	1.40213e-07	***	1.44817e-05	***
G. vaginalis	clust_1198	NADP-specific glutamate dehydrogenase (EC 1.4.1.4)	0	43250	20	35995	0	1.40213e-07	***	1.44817e-05	***
G. vaginalis	clust_1199	Zinc metalloprotease (EC 3.4.24.-)	0	43250	20	35995	0	1.40213e-07	***	1.44817e-05	***
G. vaginalis	clust_1200	Anthranilate synthase, amidotransferase component (EC 4.1.3.27)	0	43250	20	35995	0	1.40213e-07	***	1.44817e-05	***
G. vaginalis	clust_1201	peptidase	0	43250	20	35995	0	1.40213e-07	***	1.44817e-05	***
G. vaginalis	clust_1202	Lysophospholipase L2 (EC 3.1.1.5)	0	43250	20	35995	0	1.40213e-07	***	1.44817e-05	***
G. vaginalis	clust_1203	Sucrose phosphorylase (EC 2.4.1.7)	0	43250	20	35995	0	1.40213e-07	***	1.44817e-05	***
G. vaginalis	clust_1204	transmembrane transport protein possibly for shikimate	0	43250	20	35995	0	1.40213e-07	***	1.44817e-05	***
G. vaginalis	clust_1205	2-isopropylmalate synthase (EC 2.3.3.13)	0	43250	20	35995	0	1.40213e-07	***	1.44817e-05	***
G. vaginalis	clust_1206	ABC transporter, permease protein	0	43250	20	35995	0	1.40213e-07	***	1.44817e-05	***
G. vaginalis	clust_1207	Transcriptional regulator, TetR family	0	43250	20	35995	0	1.40213e-07	***	1.44817e-05	***
G. vaginalis	clust_1208	Nitrogen regulatory protein P-II	0	43250	20	35995	0	1.40213e-07	***	1.44817e-05	***
G. vaginalis	clust_1209	[Protein-PII] uridylyltransferase (EC 2.7.7.59)	0	43250	20	35995	0	1.40213e-07	***	1.44817e-05	***
G. vaginalis	clust_1210	FIG00425218: hypothetical protein	0	43250	20	35995	0	1.40213e-07	***	1.44817e-05	***
G. vaginalis	clust_1211	Ubiquinone biosynthesis monooxygenase UbiB	0	43250	20	35995	0	1.40213e-07	***	1.44817e-05	***
G. vaginalis	clust_1212	FIG00424035: hypothetical protein	0	43250	20	35995	0	1.40213e-07	***	1.44817e-05	***
G. vaginalis	clust_1213	Alpha-amylase (EC 3.2.1.1)	0	43250	20	35995	0	1.40213e-07	***	1.44817e-05	***
G. vaginalis	clust_1214	Endoribonuclease L-PSP	0	43250	20	35995	0	1.40213e-07	***	1.44817e-05	***
G. vaginalis	clust_1215	hypothetical protein	0	43250	20	35995	0	1.40213e-07	***	1.44817e-05	***
G. vaginalis	clust_1216	hypothetical protein	0	43250	20	35995	0	1.40213e-07	***	1.44817e-05	***
G. vaginalis	clust_1217	Glutamine amidotransferase class-I (EC 6.3.5.2)	0	43250	20	35995	0	1.40213e-07	***	1.44817e-05	***
G. vaginalis	clust_1218	Acetolactate synthase small subunit (EC 2.2.1.6)	0	43250	20	35995	0	1.40213e-07	***	1.44817e-05	***
G. vaginalis	clust_1219	Predicted oxidoreductases (related to aryl-alcohol dehydrogenases)	0	43250	20	35995	0	1.40213e-07	***	1.44817e-05	***
G. vaginalis	clust_1220	Transporter	0	43250	20	35995	0	1.40213e-07	***	1.44817e-05	***
G. vaginalis	clust_1221	Manganese transport protein MntH	0	43250	20	35995	0	1.40213e-07	***	1.44817e-05	***
G. vaginalis	clust_1222	ADP-ribose pyrophosphatase	0	43250	20	35995	0	1.40213e-07	***	1.44817e-05	***
G. vaginalis	clust_1223	NADH pyrophosphatase (EC 3.6.1.22)	0	43250	20	35995	0	1.40213e-07	***	1.44817e-05	***
G. vaginalis	clust_1224	Glycine cleavage system H protein	0	43250	20	35995	0	1.40213e-07	***	1.44817e-05	***
G. vaginalis	clust_1225	3-isopropylmalate dehydrogenase (EC 1.1.1.85)	0	43250	20	35995	0	1.40213e-07	***	1.44817e-05	***
G. vaginalis	clust_1226	Lipoate-protein ligase A	0	43250	20	35995	0	1.40213e-07	***	1.44817e-05	***
G. vaginalis	clust_1227	probable NADH-dependent flavin oxidoreductase YqjM	0	43250	20	35995	0	1.40213e-07	***	1.44817e-05	***
G. vaginalis	clust_1228	FIG001454: Transglutaminase-like enzymes, putative cysteine proteases	0	43250	20	35995	0	1.40213e-07	***	1.44817e-05	***
G. vaginalis	clust_1229	FIG002343: hypothetical protein	0	43250	20	35995	0	1.40213e-07	***	1.44817e-05	***
G. vaginalis	clust_1230	hypothetical protein	0	43250	20	35995	0	1.40213e-07	***	1.44817e-05	***
G. vaginalis	clust_1231	Probable serine/threonine-protein kinase pknK (EC 2.7.11.1)	0	43250	20	35995	0	1.40213e-07	***	1.44817e-05	***
G. vaginalis	clust_1232	Dihydrodipicolinate reductase (EC 1.3.1.26)	0	43250	20	35995	0	1.40213e-07	***	1.44817e-05	***
G. vaginalis	clust_1233	Ribosomal large subunit pseudouridine synthase A (EC 4.2.1.70)	0	43250	20	35995	0	1.40213e-07	***	1.44817e-05	***
G. vaginalis	clust_1234	Cystathionine gamma-synthase (EC 2.5.1.48)	0	43250	20	35995	0	1.40213e-07	***	1.44817e-05	***
G. vaginalis	clust_1235	ATP-dependent DNA helicase RecQ	0	43250	20	35995	0	1.40213e-07	***	1.44817e-05	***
G. vaginalis	clust_1236	1-deoxy-D-xylulose 5-phosphate synthase (EC 2.2.1.7)	0	43250	20	35995	0	1.40213e-07	***	1.44817e-05	***
G. vaginalis	clust_1237	Glycosyltransferase	0	43250	20	35995	0	1.40213e-07	***	1.44817e-05	***
G. vaginalis	clust_1238	Low-specificity L-threonine aldolase (EC 4.1.2.5)	0	43250	20	35995	0	1.40213e-07	***	1.44817e-05	***
G. vaginalis	clust_1239	hypothetical protein	0	43250	20	35995	0	1.40213e-07	***	1.44817e-05	***
G. vaginalis	clust_1240	Excinuclease ABC subunit A paralog of unknown function	0	43250	20	35995	0	1.40213e-07	***	1.44817e-05	***
G. vaginalis	clust_1241	YbbM seven transmembrane helix protein	0	43250	20	35995	0	1.40213e-07	***	1.44817e-05	***
G. vaginalis	clust_1242	YbbL ABC transporter ATP-binding protein	0	43250	20	35995	0	1.40213e-07	***	1.44817e-05	***
G. vaginalis	clust_1243	Ribosome protection-type tetracycline resistance related proteins, group 2	0	43250	20	35995	0	1.40213e-07	***	1.44817e-05	***
G. vaginalis	clust_1244	Cystathionine gamma-lyase (EC 4.4.1.1)	0	43250	20	35995	0	1.40213e-07	***	1.44817e-05	***
G. vaginalis	clust_1245	Putative stomatin/prohibitin-family membrane protease subunit YbbK	0	43250	20	35995	0	1.40213e-07	***	1.44817e-05	***
G. vaginalis	clust_1246	Predicted esterase of the alpha-beta hydrolase superfamily	0	43250	20	35995	0	1.40213e-07	***	1.44817e-05	***
G. vaginalis	clust_1247	Diaminopimelate epimerase (EC 5.1.1.7)	0	43250	20	35995	0	1.40213e-07	***	1.44817e-05	***
G. vaginalis	clust_1248	FIG00424036: hypothetical protein	0	43250	20	35995	0	1.40213e-07	***	1.44817e-05	***
G. vaginalis	clust_1249	1-deoxy-D-xylulose 5-phosphate reductoisomerase (EC 1.1.1.267)	0	43250	20	35995	0	1.40213e-07	***	1.44817e-05	***
G. vaginalis	clust_1250	1-hydroxy-2-methyl-2-(E)-butenyl 4-diphosphate synthase (EC 1.17.7.1)	0	43250	20	35995	0	1.40213e-07	***	1.44817e-05	***
G. vaginalis	clust_1251	hypothetical protein	0	43250	20	35995	0	1.40213e-07	***	1.44817e-05	***
G. vaginalis	clust_1252	ATP binding protein of ABC transporter	0	43250	20	35995	0	1.40213e-07	***	1.44817e-05	***
G. vaginalis	clust_1253	Dihydrolipoamide dehydrogenase of 2-oxoglutarate dehydrogenase (EC 1.8.1.4)	0	43250	20	35995	0	1.40213e-07	***	1.44817e-05	***
G. vaginalis	clust_1254	N-acetyl-gamma-glutamyl-phosphate reductase (EC 1.2.1.38)	0	43250	20	35995	0	1.40213e-07	***	1.44817e-05	***
G. vaginalis	clust_1255	Glutamate N-acetyltransferase (EC 2.3.1.35) / N-acetylglutamate synthase (EC 2.3.1.1)	0	43250	20	35995	0	1.40213e-07	***	1.44817e-05	***
G. vaginalis	clust_1256	Acetylglutamate kinase (EC 2.7.2.8)	0	43250	20	35995	0	1.40213e-07	***	1.44817e-05	***
G. vaginalis	clust_1257	Acetylornithine aminotransferase (EC 2.6.1.11) / N-succinyl-L,L-diaminopimelate aminotransferase (EC 2.6.1.17)	0	43250	20	35995	0	1.40213e-07	***	1.44817e-05	***
G. vaginalis	clust_1258	Ornithine carbamoyltransferase (EC 2.1.3.3)	0	43250	20	35995	0	1.40213e-07	***	1.44817e-05	***
G. vaginalis	clust_1259	HD family hydrolase, diverged	0	43250	20	35995	0	1.40213e-07	***	1.44817e-05	***
G. vaginalis	clust_1260	Potassium uptake protein, integral membrane component, KtrA	0	43250	20	35995	0	1.40213e-07	***	1.44817e-05	***
G. vaginalis	clust_1261	Transcriptional regulator, GntR family	0	43250	20	35995	0	1.40213e-07	***	1.44817e-05	***
G. vaginalis	clust_1262	Sortase and related acyltransferases	0	43250	20	35995	0	1.40213e-07	***	1.44817e-05	***
G. vaginalis	clust_1263	Exopolyphosphatase (EC 3.6.1.11)	0	43250	20	35995	0	1.40213e-07	***	1.44817e-05	***
G. vaginalis	clust_1264	hypothetical protein	0	43250	20	35995	0	1.40213e-07	***	1.44817e-05	***
G. vaginalis	clust_1265	COG1272: Predicted membrane protein hemolysin III homolog	0	43250	20	35995	0	1.40213e-07	***	1.44817e-05	***
G. vaginalis	clust_1266	2-C-methyl-D-erythritol 2,4-cyclodiphosphate synthase (EC 4.6.1.12)	0	43250	20	35995	0	1.40213e-07	***	1.44817e-05	***
G. vaginalis	clust_1267	Integral membrane protein TerC	0	43250	20	35995	0	1.40213e-07	***	1.44817e-05	***
G. vaginalis	clust_1268	possible pyrophosphate-releasing NTPase in MutT family	0	43250	20	35995	0	1.40213e-07	***	1.44817e-05	***
G. vaginalis	clust_1269	FIG00424856: hypothetical protein	0	43250	20	35995	0	1.40213e-07	***	1.44817e-05	***
G. vaginalis	clust_1270	ATP-dependent Clp protease ATP-binding subunit ClpX	0	43250	20	35995	0	1.40213e-07	***	1.44817e-05	***
G. vaginalis	clust_1271	Putative aminotransferase	0	43250	20	35995	0	1.40213e-07	***	1.44817e-05	***
G. vaginalis	clust_1272	probable methyltransferase	0	43250	20	35995	0	1.40213e-07	***	1.44817e-05	***
G. vaginalis	clust_1273	Pyridoxal kinase (EC 2.7.1.35)	0	43250	20	35995	0	1.40213e-07	***	1.44817e-05	***
G. vaginalis	clust_1274	Polar amino acid ABC uptake transporter membrane-spanning protein	0	43250	20	35995	0	1.40213e-07	***	1.44817e-05	***
G. vaginalis	clust_1275	ABC transporter, ATP-binding protein	0	43250	20	35995	0	1.40213e-07	***	1.44817e-05	***
G. vaginalis	clust_1276	Streptolysin S export transmembrane permease (SagH)	0	43250	20	35995	0	1.40213e-07	***	1.44817e-05	***
G. vaginalis	clust_1277	FIG00424119: hypothetical protein	0	43250	20	35995	0	1.40213e-07	***	1.44817e-05	***
G. vaginalis	clust_1278	Xanthine permease	0	43250	20	35995	0	1.40213e-07	***	1.44817e-05	***
G. vaginalis	clust_1279	rRNA methylases	0	43250	20	35995	0	1.40213e-07	***	1.44817e-05	***
G. vaginalis	clust_1280	NAD(P) transhydrogenase alpha subunit (EC 1.6.1.2)	0	43250	20	35995	0	1.40213e-07	***	1.44817e-05	***
G. vaginalis	clust_1281	NAD(P) transhydrogenase alpha subunit (EC 1.6.1.2)	0	43250	20	35995	0	1.40213e-07	***	1.44817e-05	***
G. vaginalis	clust_1282	NAD(P) transhydrogenase subunit beta (EC 1.6.1.2)	0	43250	20	35995	0	1.40213e-07	***	1.44817e-05	***
G. vaginalis	clust_1283	Glutamate synthase [NADPH] large chain (EC 1.4.1.13)	0	43250	20	35995	0	1.40213e-07	***	1.44817e-05	***
G. vaginalis	clust_1284	Glutamate synthase [NADPH] small chain (EC 1.4.1.13)	0	43250	20	35995	0	1.40213e-07	***	1.44817e-05	***
G. vaginalis	clust_1285	probable ATP binding protein of ABC transporter	0	43250	20	35995	0	1.40213e-07	***	1.44817e-05	***
G. vaginalis	clust_1286	Thiol peroxidase, Bcp-type (EC 1.11.1.15)	0	43250	20	35995	0	1.40213e-07	***	1.44817e-05	***
G. vaginalis	clust_1287	Aspartate carbamoyltransferase regulatory chain (PyrI)	0	43250	20	35995	0	1.40213e-07	***	1.44817e-05	***
G. vaginalis	clust_1288	Undecaprenyl-diphosphatase (EC 3.6.1.27)	0	43250	20	35995	0	1.40213e-07	***	1.44817e-05	***
G. vaginalis	clust_1289	FIG00424012: hypothetical protein	0	43250	20	35995	0	1.40213e-07	***	1.44817e-05	***
G. vaginalis	clust_1290	Succinyl-CoA ligase [ADP-forming] beta chain (EC 6.2.1.5)	0	43250	20	35995	0	1.40213e-07	***	1.44817e-05	***
G. vaginalis	clust_1291	Succinyl-CoA ligase [ADP-forming] alpha chain (EC 6.2.1.5)	0	43250	20	35995	0	1.40213e-07	***	1.44817e-05	***
G. vaginalis	clust_1292	ATP phosphoribosyltransferase (EC 2.4.2.17)	0	43250	20	35995	0	1.40213e-07	***	1.44817e-05	***
G. vaginalis	clust_1293	Phosphoribosyl-ATP pyrophosphatase (EC 3.6.1.31)	0	43250	20	35995	0	1.40213e-07	***	1.44817e-05	***
G. vaginalis	clust_1294	Tryptophan synthase alpha chain (EC 4.2.1.20)	0	43250	20	35995	0	1.40213e-07	***	1.44817e-05	***
G. vaginalis	clust_1295	Anthranilate synthase, aminase component (EC 4.1.3.27)	0	43250	20	35995	0	1.40213e-07	***	1.44817e-05	***
G. vaginalis	clust_1296	Phosphoribosyl-AMP cyclohydrolase (EC 3.5.4.19)	0	43250	20	35995	0	1.40213e-07	***	1.44817e-05	***
G. vaginalis	clust_1297	Imidazole glycerol phosphate synthase cyclase subunit (EC 4.1.3.-)	0	43250	20	35995	0	1.40213e-07	***	1.44817e-05	***
G. vaginalis	clust_1298	Ribosomal RNA large subunit methyltransferase N (EC 2.1.1.-)	0	43250	20	35995	0	1.40213e-07	***	1.44817e-05	***
G. vaginalis	clust_1299	Isocitrate dehydrogenase [NADP] (EC 1.1.1.42)	0	43250	20	35995	0	1.40213e-07	***	1.44817e-05	***
G. vaginalis	clust_1300	hypothetical protein	0	43250	20	35995	0	1.40213e-07	***	1.44817e-05	***
G. vaginalis	clust_1301	Magnesium and cobalt transport protein CorA	0	43250	20	35995	0	1.40213e-07	***	1.44817e-05	***
G. vaginalis	clust_1302	Probable ATP-dependent helicase lhr (EC 3.6.1.-)	0	43250	20	35995	0	1.40213e-07	***	1.44817e-05	***
G. vaginalis	clust_1303	Anthranilate phosphoribosyltransferase (EC 2.4.2.18)	0	43250	20	35995	0	1.40213e-07	***	1.44817e-05	***
G. vaginalis	clust_1304	transcriptional regulator	0	43250	20	35995	0	1.40213e-07	***	1.44817e-05	***
G. vaginalis	clust_1305	tRNA-i(6)A37 methylthiotransferase	0	43250	20	35995	0	1.40213e-07	***	1.44817e-05	***
G. vaginalis	clust_1306	Aconitate hydratase (EC 4.2.1.3)	0	43250	20	35995	0	1.40213e-07	***	1.44817e-05	***
G. vaginalis	clust_1307	narrowly conserved hypothetical protein possibly in the MutT/Nudix family	0	43250	20	35995	0	1.40213e-07	***	1.44817e-05	***
G. vaginalis	clust_1308	Spermidine synthase-like protein	0	43250	20	35995	0	1.40213e-07	***	1.44817e-05	***
G. vaginalis	clust_1309	4-hydroxy-3-methylbut-2-enyl diphosphate reductase (EC 1.17.1.2)	0	43250	20	35995	0	1.40213e-07	***	1.44817e-05	***
G. vaginalis	clust_1310	mutT/nudix family protein	0	43250	20	35995	0	1.40213e-07	***	1.44817e-05	***
G. vaginalis	clust_1311	D-tyrosyl-tRNA(Tyr) deacylase	0	43250	20	35995	0	1.40213e-07	***	1.44817e-05	***
G. vaginalis	clust_1312	D-3-phosphoglycerate dehydrogenase (EC 1.1.1.95)	0	43250	20	35995	0	1.40213e-07	***	1.44817e-05	***
G. vaginalis	clust_1313	Phosphoribosylformimino-5-aminoimidazole carboxamide ribotide isomerase (EC 5.3.1.16) / Acting phosphoribosylanthranilate isomerase (EC 5.3.1.24)	0	43250	20	35995	0	1.40213e-07	***	1.44817e-05	***
G. vaginalis	clust_1314	Imidazole glycerol phosphate synthase amidotransferase subunit (EC 2.4.2.-)	0	43250	20	35995	0	1.40213e-07	***	1.44817e-05	***
G. vaginalis	clust_1315	Imidazoleglycerol-phosphate dehydratase (EC 4.2.1.19)	0	43250	20	35995	0	1.40213e-07	***	1.44817e-05	***
G. vaginalis	clust_1316	Histidinol dehydrogenase (EC 1.1.1.23)	0	43250	20	35995	0	1.40213e-07	***	1.44817e-05	***
G. vaginalis	clust_1317	67 kDa Myosin-crossreactive streptococcal antigen	0	43250	20	35995	0	1.40213e-07	***	1.44817e-05	***
G. vaginalis	clust_1318	FIG00424399: hypothetical protein	0	43250	20	35995	0	1.40213e-07	***	1.44817e-05	***
G. vaginalis	clust_1319	transport protein	0	43250	20	35995	0	1.40213e-07	***	1.44817e-05	***
G. vaginalis	clust_1320	UDP-galactose-lipid carrier transferase (EC 2.-.-.-)	0	43250	20	35995	0	1.40213e-07	***	1.44817e-05	***
G. vaginalis	clust_1321	FIG00423835: hypothetical protein	0	43250	20	35995	0	1.40213e-07	***	1.44817e-05	***
G. vaginalis	clust_1322	Pup ligase PafA, possible component of postulated heterodimer PafA-PafA'	0	43250	20	35995	0	1.40213e-07	***	1.44817e-05	***
G. vaginalis	clust_1323	Pup ligase PafA' paralog, possible component of postulated heterodimer PafA-PafA'	0	43250	20	35995	0	1.40213e-07	***	1.44817e-05	***
G. vaginalis	clust_1324	Bacterial proteasome-activating AAA-ATPase (PAN)	0	43250	20	35995	0	1.40213e-07	***	1.44817e-05	***
G. vaginalis	clust_1325	Dihydroxy-acid dehydratase (EC 4.2.1.9)	0	43250	20	35995	0	1.40213e-07	***	1.44817e-05	***
G. vaginalis	clust_1326	Transcriptional regulator, MarR family	0	43250	20	35995	0	1.40213e-07	***	1.44817e-05	***
G. vaginalis	clust_1327	Similar to Glutamate--cysteine ligase (EC 6.3.2.2)	0	43250	20	35995	0	1.40213e-07	***	1.44817e-05	***
G. vaginalis	clust_1328	Activator of (R)-2-hydroxyglutaryl-CoA dehydratase	0	43250	20	35995	0	1.40213e-07	***	1.44817e-05	***
G. vaginalis	clust_1329	hypothetical protein	0	43250	20	35995	0	1.40213e-07	***	1.44817e-05	***
G. vaginalis	clust_1330	Aspartate aminotransferase (EC 2.6.1.1)	0	43250	20	35995	0	1.40213e-07	***	1.44817e-05	***
G. vaginalis	clust_1331	Very-short-patch mismatch repair endonuclease (G-T specific)	0	43250	20	35995	0	1.40213e-07	***	1.44817e-05	***
G. vaginalis	clust_1332	2,3,4,5-tetrahydropyridine-2,6-dicarboxylate N-succinyltransferase (EC 2.3.1.117)	0	43250	20	35995	0	1.40213e-07	***	1.44817e-05	***
G. vaginalis	clust_1333	Citrate synthase (si) (EC 2.3.3.1)	0	43250	20	35995	0	1.40213e-07	***	1.44817e-05	***
G. vaginalis	clust_1334	Probable conserved membrane protein	0	43250	20	35995	0	1.40213e-07	***	1.44817e-05	***
G. vaginalis	clust_1335	Peptide deformylase (EC 3.5.1.88)	0	43250	20	35995	0	1.40213e-07	***	1.44817e-05	***
G. vaginalis	clust_1336	Acyl-CoA thioesterase II (EC 3.1.2.-)	0	43250	20	35995	0	1.40213e-07	***	1.44817e-05	***
G. vaginalis	clust_1337	Dihydroneopterin aldolase (EC 4.1.2.25) / 2-amino-4-hydroxy-6-hydroxymethyldihydropteridine pyrophosphokinase (EC 2.7.6.3)	0	43250	20	35995	0	1.40213e-07	***	1.44817e-05	***
G. vaginalis	clust_1338	probable glycosyltransferase	0	43250	20	35995	0	1.40213e-07	***	1.44817e-05	***
G. vaginalis	clust_1339	Phosphoserine aminotransferase (EC 2.6.1.52)	0	43250	20	35995	0	1.40213e-07	***	1.44817e-05	***
G. vaginalis	clust_1340	possible histidine kinase sensor of two component system	0	43250	20	35995	0	1.40213e-07	***	1.44817e-05	***
G. vaginalis	clust_1341	two component transcriptional regulator, LuxR family	0	43250	20	35995	0	1.40213e-07	***	1.44817e-05	***
G. vaginalis	clust_1342	Glycogen debranching enzyme (EC 3.2.1.-)	0	43250	20	35995	0	1.40213e-07	***	1.44817e-05	***
G. vaginalis	clust_1343	Phosphoglycerate dehydrogenase	0	43250	20	35995	0	1.40213e-07	***	1.44817e-05	***
G. vaginalis	clust_1344	N-succinyl-L,L-diaminopimelate aminotransferase alternative (EC 2.6.1.17)	0	43250	20	35995	0	1.40213e-07	***	1.44817e-05	***
G. vaginalis	clust_1345	Ribosomal-protein-S5p-alanine acetyltransferase	0	43250	20	35995	0	1.40213e-07	***	1.44817e-05	***
G. vaginalis	clust_1346	5-formyltetrahydrofolate cyclo-ligase (EC 6.3.3.2)	0	43250	20	35995	0	1.40213e-07	***	1.44817e-05	***
G. vaginalis	clust_1347	Phosphate regulon transcriptional regulatory protein PhoB (SphR)	0	43250	20	35995	0	1.40213e-07	***	1.44817e-05	***
G. vaginalis	clust_1348	Phosphate regulon sensor protein PhoR (SphS) (EC 2.7.13.3)	0	43250	20	35995	0	1.40213e-07	***	1.44817e-05	***
G. vaginalis	clust_1349	peptidase, U32 family large subunit [C1]	0	43250	20	35995	0	1.40213e-07	***	1.44817e-05	***
G. vaginalis	clust_1350	N-succinyl-L,L-diaminopimelate desuccinylase (EC 3.5.1.18)	0	43250	20	35995	0	1.40213e-07	***	1.44817e-05	***
G. vaginalis	clust_1351	Diaminopimelate decarboxylase (EC 4.1.1.20)	0	43250	20	35995	0	1.40213e-07	***	1.44817e-05	***
G. vaginalis	clust_1352	3-isopropylmalate dehydratase small subunit (EC 4.2.1.33)	0	43250	20	35995	0	1.40213e-07	***	1.44817e-05	***
G. vaginalis	clust_1353	3-isopropylmalate dehydratase large subunit (EC 4.2.1.33)	0	43250	20	35995	0	1.40213e-07	***	1.44817e-05	***
G. vaginalis	clust_1354	Transcriptional regulator, IclR family	0	43250	20	35995	0	1.40213e-07	***	1.44817e-05	***
G. vaginalis	clust_1355	LSU m3Psi1915 methyltransferase RlmH	0	43250	20	35995	0	1.40213e-07	***	1.44817e-05	***
G. vaginalis	clust_1356	Glycerophosphoryl diester phosphodiesterase (EC 3.1.4.46)	0	43250	20	35995	0	1.40213e-07	***	1.44817e-05	***
G. vaginalis	clust_1357	ABC-type antimicrobial peptide transport system, permease component	0	43250	20	35995	0	1.40213e-07	***	1.44817e-05	***
G. vaginalis	clust_1358	FIG00424766: hypothetical protein	0	43250	20	35995	0	1.40213e-07	***	1.44817e-05	***
G. vaginalis	clust_1359	Predicted glutamine amidotransferase	0	43250	20	35995	0	1.40213e-07	***	1.44817e-05	***
G. vaginalis	clust_1360	probable permease protein of ABC transporter system	0	43250	20	35995	0	1.40213e-07	***	1.44817e-05	***
G. vaginalis	clust_1361	Lipid A export ATP-binding/permease protein MsbA	0	43250	20	35995	0	1.40213e-07	***	1.44817e-05	***
G. vaginalis	clust_1362	Transcriptional regulator, MarR family	0	43250	20	35995	0	1.40213e-07	***	1.44817e-05	***
G. vaginalis	clust_1363	Aromatic amino acid transport protein AroP	0	43250	20	35995	0	1.40213e-07	***	1.44817e-05	***
G. vaginalis	clust_1364	FIG00424248: hypothetical protein	0	43250	20	35995	0	1.40213e-07	***	1.44817e-05	***
G. vaginalis	clust_1365	Threonine dehydratase, catabolic (EC 4.3.1.19)	0	43250	20	35995	0	1.40213e-07	***	1.44817e-05	***
G. vaginalis	clust_1366	Alpha-galactosidase (EC 3.2.1.22)	0	43250	20	35995	0	1.40213e-07	***	1.44817e-05	***
G. vaginalis	clust_1367	4-diphosphocytidyl-2-C-methyl-D-erythritol kinase (EC 2.7.1.148)	0	43250	20	35995	0	1.40213e-07	***	1.44817e-05	***
G. vaginalis	clust_1155	Periplasmic beta-glucosidase (EC 3.2.1.21)	0	43250	21	35994	0	6.36882e-08	***	1.44817e-05	***
G. vaginalis	clust_1156	Chaperonin GroEL (HSP60 family)	0	43250	21	35994	0	6.36882e-08	***	1.44817e-05	***
G. vaginalis	clust_1158	Sortase A, LPXTG specific	0	43250	21	35994	0	6.36882e-08	***	1.44817e-05	***
G. vaginalis	clust_1165	DNA/RNA helicase of DEAD/DEAH box family	0	43250	21	35994	0	6.36882e-08	***	1.44817e-05	***
G. vaginalis	clust_1166	Zinc ABC transporter, periplasmic-binding protein ZnuA	0	43250	21	35994	0	6.36882e-08	***	1.44817e-05	***
G. vaginalis	clust_1167	Branched-chain amino acid transport ATP-binding protein LivF (TC 3.A.1.4.1)	0	43250	21	35994	0	6.36882e-08	***	1.44817e-05	***
G. vaginalis	clust_1168	Branched-chain amino acid transport ATP-binding protein LivG (TC 3.A.1.4.1)	0	43250	21	35994	0	6.36882e-08	***	1.44817e-05	***
G. vaginalis	clust_1370	hypothetical protein	0	43250	19	35996	0	3.08682e-07	***	2.81204e-05	***
G. vaginalis	clust_1372	Multiple sugar ABC transporter, substrate-binding protein	0	43250	19	35996	0	3.08682e-07	***	2.81204e-05	***
G. vaginalis	clust_1374	probable solute binding protein of ABC transporter system	0	43250	19	35996	0	3.08682e-07	***	2.81204e-05	***
G. vaginalis	clust_1379	ABC-type multidrug transport system, ATPase component	0	43250	19	35996	0	3.08682e-07	***	2.81204e-05	***
G. vaginalis	clust_1380	hypothetical protein	0	43250	19	35996	0	3.08682e-07	***	2.81204e-05	***
G. vaginalis	clust_1382	probable LacI-type transcriptional regulator	0	43250	19	35996	0	3.08682e-07	***	2.81204e-05	***
G. vaginalis	clust_1385	Alkyl hydroperoxide reductase protein F (EC 1.6.4.-)	0	43250	19	35996	0	3.08682e-07	***	2.81204e-05	***
G. vaginalis	clust_1386	Sucrose operon repressor ScrR, LacI family	0	43250	19	35996	0	3.08682e-07	***	2.81204e-05	***
G. vaginalis	clust_1387	Transcriptional regulator, TetR family	0	43250	19	35996	0	3.08682e-07	***	2.81204e-05	***
G. vaginalis	clust_1388	FIG00425043: hypothetical protein	0	43250	19	35996	0	3.08682e-07	***	2.81204e-05	***
G. vaginalis	clust_1389	Phage infection protein	0	43250	19	35996	0	3.08682e-07	***	2.81204e-05	***
G. vaginalis	clust_1390	Aspartate ammonia-lyase (EC 4.3.1.1)	0	43250	19	35996	0	3.08682e-07	***	2.81204e-05	***
G. vaginalis	clust_1391	Transport ATP-binding protein CydCD	0	43250	19	35996	0	3.08682e-07	***	2.81204e-05	***
G. vaginalis	clust_1392	Low molecular weight protein-tyrosine-phosphatase Wzb (EC 3.1.3.48)	0	43250	19	35996	0	3.08682e-07	***	2.81204e-05	***
G. vaginalis	clust_1393	COG family: ribosomal protein L11	0	43250	19	35996	0	3.08682e-07	***	2.81204e-05	***
G. vaginalis	clust_1394	Tyrosine-protein kinase Wzc (EC 2.7.10.2)	0	43250	19	35996	0	3.08682e-07	***	2.81204e-05	***
G. vaginalis	clust_1395	Nucleotidyltransferase/DNA polymerase involved in DNA repair	0	43250	19	35996	0	3.08682e-07	***	2.81204e-05	***
G. vaginalis	clust_1396	hypothetical protein	0	43250	19	35996	0	3.08682e-07	***	2.81204e-05	***
G. vaginalis	clust_1397	Threonine dehydrogenase and related Zn-dependent dehydrogenases	0	43250	19	35996	0	3.08682e-07	***	2.81204e-05	***
G. vaginalis	clust_1398	FIG00424439: hypothetical protein	0	43250	19	35996	0	3.08682e-07	***	2.81204e-05	***
G. vaginalis	clust_1399	ADP-ribose pyrophosphatase (EC 3.6.1.13)	0	43250	19	35996	0	3.08682e-07	***	2.81204e-05	***
G. vaginalis	clust_1400	Lysine-arginine-ornithine-binding periplasmic protein precursor (TC 3.A.1.3.1)	0	43250	19	35996	0	3.08682e-07	***	2.81204e-05	***
G. vaginalis	clust_1401	regulatory protein, LuxR:Response regulator receiver	0	43250	19	35996	0	3.08682e-07	***	2.81204e-05	***
G. vaginalis	clust_1402	Sensor histidine kinase (EC 2.7.3.-)	0	43250	19	35996	0	3.08682e-07	***	2.81204e-05	***
G. vaginalis	clust_1403	Glucose-1-phosphate adenylyltransferase (EC 2.7.7.27)	0	43250	19	35996	0	3.08682e-07	***	2.81204e-05	***
G. vaginalis	clust_1404	Predicted glycogen synthase, ADP-glucose transglucosylase (EC 2.4.1.21), Actinobacterial type	0	43250	19	35996	0	3.08682e-07	***	2.81204e-05	***
G. vaginalis	clust_1405	Biosynthetic Aromatic amino acid aminotransferase alpha (EC 2.6.1.57) @ Aspartate aminotransferase (EC 2.6.1.1)	0	43250	19	35996	0	3.08682e-07	***	2.81204e-05	***
G. vaginalis	clust_1406	Hypothetical, related to broad specificity phosphatases COG0406	0	43250	19	35996	0	3.08682e-07	***	2.81204e-05	***
G. vaginalis	clust_1407	Putative cytoplasmic protein	0	43250	19	35996	0	3.08682e-07	***	2.81204e-05	***
G. vaginalis	clust_1408	Sucrose permease, major facilitator superfamily	0	43250	19	35996	0	3.08682e-07	***	2.81204e-05	***
G. vaginalis	clust_1414	Beta-glucosidase (EC 3.2.1.21)	0	43250	19	35996	0	3.08682e-07	***	2.81204e-05	***
G. vaginalis	clust_1415	Cyclopropane-fatty-acyl-phospholipid synthase (EC 2.1.1.79)	0	43250	19	35996	0	3.08682e-07	***	2.81204e-05	***
G. vaginalis	clust_1416	Protein AraJ precursor	0	43250	19	35996	0	3.08682e-07	***	2.81204e-05	***
G. vaginalis	clust_1417	hypothetical protein	0	43250	19	35996	0	3.08682e-07	***	2.81204e-05	***
G. vaginalis	clust_1418	N-acetylglucosamine-6P-responsive transcriptional repressor NagC, ROK family	0	43250	19	35996	0	3.08682e-07	***	2.81204e-05	***
G. vaginalis	clust_1419	Phosphotransferase system, mannitol-specific IIBC component	0	43250	19	35996	0	3.08682e-07	***	2.81204e-05	***
G. vaginalis	clust_1420	ATP-binding protein of ABC transporter system	0	43250	19	35996	0	3.08682e-07	***	2.81204e-05	***
G. vaginalis	clust_1421	Xylose-responsive transcription regulator, ROK family	0	43250	19	35996	0	3.08682e-07	***	2.81204e-05	***
G. vaginalis	clust_1424	Methionine ABC transporter permease protein	0	43250	18	35997	0	6.79561e-07	***	5.36225e-05	***
G. vaginalis	clust_1425	Histone acetyltransferase HPA2 and related acetyltransferases	0	43250	18	35997	0	6.79561e-07	***	5.36225e-05	***
G. vaginalis	clust_1439	hypothetical protein	0	43250	18	35997	0	6.79561e-07	***	5.36225e-05	***
G. vaginalis	clust_1440	Peptide methionine sulfoxide reductase MsrA (EC 1.8.4.11) / Peptide methionine sulfoxide reductase MsrB (EC 1.8.4.12)	0	43250	18	35997	0	6.79561e-07	***	5.36225e-05	***
G. vaginalis	clust_1441	5-NITROIMIDAZOLE ANTIBIOTIC RESISTANCE PROTEIN	0	43250	18	35997	0	6.79561e-07	***	5.36225e-05	***
G. vaginalis	clust_1442	Mutator mutT protein (7,8-dihydro-8-oxoguanine-triphosphatase) (EC 3.6.1.-)	0	43250	18	35997	0	6.79561e-07	***	5.36225e-05	***
G. vaginalis	clust_1443	Methylated-DNA--protein-cysteine methyltransferase (EC 2.1.1.63)	0	43250	18	35997	0	6.79561e-07	***	5.36225e-05	***
G. vaginalis	clust_1444	Cobalt-zinc-cadmium resistance protein	0	43250	18	35997	0	6.79561e-07	***	5.36225e-05	***
G. vaginalis	clust_1445	Permeases of the major facilitator superfamily	0	43250	18	35997	0	6.79561e-07	***	5.36225e-05	***
G. vaginalis	clust_1446	hypothetical protein	0	43250	18	35997	0	6.79561e-07	***	5.36225e-05	***
G. vaginalis	clust_1447	Beta-hexosaminidase (EC 3.2.1.52)	0	43250	18	35997	0	6.79561e-07	***	5.36225e-05	***
G. vaginalis	clust_1448	FIG00424337: hypothetical protein	0	43250	18	35997	0	6.79561e-07	***	5.36225e-05	***
G. vaginalis	clust_1449	Glutamate transport ATP-binding protein	0	43250	18	35997	0	6.79561e-07	***	5.36225e-05	***
G. vaginalis	clust_1450	ABC-type amino acid transport system, permease component	0	43250	18	35997	0	6.79561e-07	***	5.36225e-05	***
G. vaginalis	clust_1451	possible phospholipase/carboxylesterase	0	43250	18	35997	0	6.79561e-07	***	5.36225e-05	***
G. vaginalis	clust_1452	Niacin transporter NiaP	0	43250	18	35997	0	6.79561e-07	***	5.36225e-05	***
G. vaginalis	clust_1453	FIG00424915: hypothetical protein	0	43250	18	35997	0	6.79561e-07	***	5.36225e-05	***
G. vaginalis	clust_1454	FIG00424065: hypothetical protein	0	43250	18	35997	0	6.79561e-07	***	5.36225e-05	***
G. vaginalis	clust_1455	Uncharacterized protein conserved in bacteria	0	43250	18	35997	0	6.79561e-07	***	5.36225e-05	***
G. vaginalis	clust_1456	COG family: predicted transcriptional regulator	0	43250	18	35997	0	6.79561e-07	***	5.36225e-05	***
G. vaginalis	clust_1457	FIG00425949: hypothetical protein	0	43250	18	35997	0	6.79561e-07	***	5.36225e-05	***
G. vaginalis	clust_1458	hypothetical conserved transmembrane protein in the DedA family	0	43250	18	35997	0	6.79561e-07	***	5.36225e-05	***
G. vaginalis	clust_1459	FIG00424942: hypothetical protein	0	43250	18	35997	0	6.79561e-07	***	5.36225e-05	***
G. vaginalis	clust_1462	4-carboxymuconolactone decarboxylase (EC 4.1.1.44)	0	43250	17	35998	0	1.49602e-06	***	0.000103892	***
G. vaginalis	clust_1463	Mobile element protein	0	43250	17	35998	0	1.49602e-06	***	0.000103892	***
G. vaginalis	clust_1465	Mobile element protein	0	43250	17	35998	0	1.49602e-06	***	0.000103892	***
G. vaginalis	clust_1467	Aspartate-semialdehyde dehydrogenase (EC 1.2.1.11)	0	43250	17	35998	0	1.49602e-06	***	0.000103892	***
G. vaginalis	clust_1468	COG0553: Superfamily II DNA/RNA helicases, SNF2 family	0	43250	17	35998	0	1.49602e-06	***	0.000103892	***
G. vaginalis	clust_1470	Dihydropteroate synthase (EC 2.5.1.15)	0	43250	17	35998	0	1.49602e-06	***	0.000103892	***
G. vaginalis	clust_1474	Permease of the drug/metabolite transporter (DMT) superfamily	0	43250	17	35998	0	1.49602e-06	***	0.000103892	***
G. vaginalis	clust_1482	Molecular chaperone (small heat shock protein)	0	43250	17	35998	0	1.49602e-06	***	0.000103892	***
G. vaginalis	clust_1483	Permease of the drug/metabolite transporter (DMT) superfamily	0	43250	17	35998	0	1.49602e-06	***	0.000103892	***
G. vaginalis	clust_1484	COG1272: Predicted membrane protein hemolysin III homolog	0	43250	17	35998	0	1.49602e-06	***	0.000103892	***
G. vaginalis	clust_1485	COG family: predicted phosphohydrolases	0	43250	17	35998	0	1.49602e-06	***	0.000103892	***
G. vaginalis	clust_1486	FIG00425283: hypothetical protein	0	43250	17	35998	0	1.49602e-06	***	0.000103892	***
G. vaginalis	clust_1487	Glycosyltransferase (EC 2.4.1.-)	0	43250	17	35998	0	1.49602e-06	***	0.000103892	***
G. vaginalis	clust_1488	Uncharacterized protein conserved in bacteria	0	43250	17	35998	0	1.49602e-06	***	0.000103892	***
G. vaginalis	clust_1489	Integral membrane protein	0	43250	17	35998	0	1.49602e-06	***	0.000103892	***
G. vaginalis	clust_1491	Amino acid permease	0	43250	17	35998	0	1.49602e-06	***	0.000103892	***
G. vaginalis	clust_1492	Galactoside O-acetyltransferase (EC 2.3.1.18)	0	43250	17	35998	0	1.49602e-06	***	0.000103892	***
G. vaginalis	clust_1493	Sulfur carrier protein ThiS	0	43250	17	35998	0	1.49602e-06	***	0.000103892	***
G. vaginalis	clust_1494	Predicted oxidoreductases (related to aryl-alcohol dehydrogenases)	0	43250	17	35998	0	1.49602e-06	***	0.000103892	***
G. vaginalis	clust_1495	Sporulation regulatory protein WhiB	0	43250	17	35998	0	1.49602e-06	***	0.000103892	***
G. vaginalis	clust_1496	Hydrolase (HAD superfamily)	0	43250	17	35998	0	1.49602e-06	***	0.000103892	***
G. vaginalis	clust_1497	FIG00425039: hypothetical protein	0	43250	17	35998	0	1.49602e-06	***	0.000103892	***
G. vaginalis	clust_1498	Permeases of the major facilitator superfamily	0	43250	17	35998	0	1.49602e-06	***	0.000103892	***
G. vaginalis	clust_1499	Macrolide-efflux protein	0	43250	17	35998	0	1.49602e-06	***	0.000103892	***
G. vaginalis	clust_1500	Fructose-2,6-bisphosphatase	0	43250	17	35998	0	1.49602e-06	***	0.000103892	***
G. vaginalis	clust_1501	Glutamine amidotransferase, class I	0	43250	17	35998	0	1.49602e-06	***	0.000103892	***
G. vaginalis	clust_1502	COG family: methyl-accepting chemotaxis protein	0	43250	17	35998	0	1.49602e-06	***	0.000103892	***
G. vaginalis	clust_1503	3-oxoacyl-[acyl-carrier protein] reductase (EC 1.1.1.100)	0	43250	17	35998	0	1.49602e-06	***	0.000103892	***
G. vaginalis	clust_1504	response regulator of two-component system	0	43250	17	35998	0	1.49602e-06	***	0.000103892	***
G. vaginalis	clust_1505	Glycerate kinase (EC 2.7.1.31)	0	43250	17	35998	0	1.49602e-06	***	0.000103892	***
G. vaginalis	clust_1506	FIG00424005: hypothetical protein	0	43250	17	35998	0	1.49602e-06	***	0.000103892	***
G. vaginalis	clust_1507	possible alpha beta hydrolase	0	43250	17	35998	0	1.49602e-06	***	0.000103892	***
G. vaginalis	clust_1508	Nucleoside 2-deoxyribosyltransferase	0	43250	17	35998	0	1.49602e-06	***	0.000103892	***
G. vaginalis	clust_1509	probable oxidoreductase	0	43250	17	35998	0	1.49602e-06	***	0.000103892	***
G. vaginalis	clust_1510	COG0454: Histone acetyltransferase HPA2 and related acetyltransferases	0	43250	17	35998	0	1.49602e-06	***	0.000103892	***
G. vaginalis	clust_1511	GTP cyclohydrolase I (EC 3.5.4.16) type 1	0	43250	17	35998	0	1.49602e-06	***	0.000103892	***
G. vaginalis	clust_1512	PTS system, beta-glucoside-specific IIB component (EC 2.7.1.69) / PTS system, beta-glucoside-specific IIC component (EC 2.7.1.69) / PTS system, beta-glucoside-specific IIA component (EC 2.7.1.69)	0	43250	17	35998	0	1.49602e-06	***	0.000103892	***
G. vaginalis	clust_1513	narrowly conserved hypothetical protein	0	43250	17	35998	0	1.49602e-06	***	0.000103892	***
G. vaginalis	clust_1514	LacI-type transcriptional regulator	0	43250	17	35998	0	1.49602e-06	***	0.000103892	***
G. vaginalis	clust_1515	FIG00425754: hypothetical protein	0	43250	17	35998	0	1.49602e-06	***	0.000103892	***
G. vaginalis	clust_1516	FIG00424536: hypothetical protein	0	43250	17	35998	0	1.49602e-06	***	0.000103892	***
G. vaginalis	clust_1517	FIG00534652: hypothetical protein	0	43250	17	35998	0	1.49602e-06	***	0.000103892	***
G. vaginalis	clust_1518	Dihydroorotate dehydrogenase (EC 1.3.3.1)	0	43250	17	35998	0	1.49602e-06	***	0.000103892	***
G. vaginalis	clust_1519	Mobile element protein	0	43250	16	35999	0	3.29338e-06	***	0.000195261	***
G. vaginalis	clust_1520	Lacto-N-biose phosphorylase (EC 2.4.1.211)	0	43250	16	35999	0	3.29338e-06	***	0.000195261	***
G. vaginalis	clust_1522	hypothetical protein	0	43250	16	35999	0	3.29338e-06	***	0.000195261	***
G. vaginalis	clust_1532	probable glycosyltransferase	0	43250	16	35999	0	3.29338e-06	***	0.000195261	***
G. vaginalis	clust_1534	LacI-type transcriptional regulator	0	43250	16	35999	0	3.29338e-06	***	0.000195261	***
G. vaginalis	clust_1535	Sodium/proline symporter	0	43250	16	35999	0	3.29338e-06	***	0.000195261	***
G. vaginalis	clust_1536	Exoenzymes regulatory protein AepA in lipid-linked oligosaccharide synthesis cluster	0	43250	16	35999	0	3.29338e-06	***	0.000195261	***
G. vaginalis	clust_1537	virulence cluster protein B VclB	0	43250	16	35999	0	3.29338e-06	***	0.000195261	***
G. vaginalis	clust_1538	Sphingosine kinase and enzymes related to eukaryotic diacylglycerol kinase	0	43250	16	35999	0	3.29338e-06	***	0.000195261	***
G. vaginalis	clust_1539	Putative glycosyl hydrolase of unknown function (DUF1680)	0	43250	16	35999	0	3.29338e-06	***	0.000195261	***
G. vaginalis	clust_1540	Ferric iron ABC transporter, iron-binding protein	0	43250	16	35999	0	3.29338e-06	***	0.000195261	***
G. vaginalis	clust_1541	ABC transporter permease protein	0	43250	16	35999	0	3.29338e-06	***	0.000195261	***
G. vaginalis	clust_1542	Thiamin ABC transporter, transmembrane component	0	43250	16	35999	0	3.29338e-06	***	0.000195261	***
G. vaginalis	clust_1543	Sulfate and thiosulfate import ATP-binding protein CysA (EC 3.6.3.25)	0	43250	16	35999	0	3.29338e-06	***	0.000195261	***
G. vaginalis	clust_1544	hypothetical protein	0	43250	16	35999	0	3.29338e-06	***	0.000195261	***
G. vaginalis	clust_1545	glycosyl transferase group 1	0	43250	16	35999	0	3.29338e-06	***	0.000195261	***
G. vaginalis	clust_1546	possible ATP binding protein of ABC transporter	0	43250	16	35999	0	3.29338e-06	***	0.000195261	***
G. vaginalis	clust_1547	FIG00424277: hypothetical protein	0	43250	16	35999	0	3.29338e-06	***	0.000195261	***
G. vaginalis	clust_1548	hypothetical protein	0	43250	16	35999	0	3.29338e-06	***	0.000195261	***
G. vaginalis	clust_1549	NADPH:quinone oxidoreductases or alcohol dehydrogenase	0	43250	16	35999	0	3.29338e-06	***	0.000195261	***
G. vaginalis	clust_1550	Aldehyde dehydrogenase (EC 1.2.1.3)	0	43250	16	35999	0	3.29338e-06	***	0.000195261	***
G. vaginalis	clust_1551	Probable Na+ dependent transporter possibly for ileal bile acids	0	43250	16	35999	0	3.29338e-06	***	0.000195261	***
G. vaginalis	clust_1552	Transcriptional regulator	0	43250	16	35999	0	3.29338e-06	***	0.000195261	***
G. vaginalis	clust_1553	CrcB protein	0	43250	16	35999	0	3.29338e-06	***	0.000195261	***
G. vaginalis	clust_1554	Multi antimicrobial extrusion protein (Na(+)/drug antiporter), MATE family of MDR efflux pumps	0	43250	16	35999	0	3.29338e-06	***	0.000195261	***
G. vaginalis	clust_1555	FIG00426069: hypothetical protein	0	43250	16	35999	0	3.29338e-06	***	0.000195261	***
G. vaginalis	clust_1556	FIG00424816: hypothetical protein	0	43250	16	35999	0	3.29338e-06	***	0.000195261	***
G. vaginalis	clust_1557	FIG00424448: hypothetical protein	0	43250	16	35999	0	3.29338e-06	***	0.000195261	***
G. vaginalis	clust_1558	putative acyltransferase	0	43250	16	35999	0	3.29338e-06	***	0.000195261	***
G. vaginalis	clust_1559	lactoylglutathione lyase	0	43250	16	35999	0	3.29338e-06	***	0.000195261	***
G. vaginalis	clust_1560	COG family: phosphoserine phosphatase	0	43250	16	35999	0	3.29338e-06	***	0.000195261	***
G. vaginalis	clust_1561	Nicotinamidase (EC 3.5.1.19)	0	43250	16	35999	0	3.29338e-06	***	0.000195261	***
G. vaginalis	clust_1562	Permeases of the major facilitator superfamily	0	43250	16	35999	0	3.29338e-06	***	0.000195261	***
G. vaginalis	clust_1563	Hydrolase (HAD superfamily)	0	43250	16	35999	0	3.29338e-06	***	0.000195261	***
G. vaginalis	clust_1564	hypothetical protein	0	43250	16	35999	0	3.29338e-06	***	0.000195261	***
G. vaginalis	clust_1565	protein of unknown function DUF159	0	43250	16	35999	0	3.29338e-06	***	0.000195261	***
G. vaginalis	clust_1566	Glycopeptide antibiotics resistance protein	0	43250	16	35999	0	3.29338e-06	***	0.000195261	***
G. vaginalis	clust_1567	Cysteine desulfurase (EC 2.8.1.7)	0	43250	16	35999	0	3.29338e-06	***	0.000195261	***
G. vaginalis	clust_1568	Quinolinate phosphoribosyltransferase [decarboxylating] (EC 2.4.2.19)	0	43250	16	35999	0	3.29338e-06	***	0.000195261	***
G. vaginalis	clust_1569	L-aspartate oxidase (EC 1.4.3.16)	0	43250	16	35999	0	3.29338e-06	***	0.000195261	***
G. vaginalis	clust_1570	Quinolinate synthetase (EC 2.5.1.72)	0	43250	16	35999	0	3.29338e-06	***	0.000195261	***
G. vaginalis	clust_1571	Segregation and condensation protein B	0	43250	16	35999	0	3.29338e-06	***	0.000195261	***
G. vaginalis	clust_1572	Segregation and condensation protein A	0	43250	16	35999	0	3.29338e-06	***	0.000195261	***
G. vaginalis	clust_1573	Chromosome partition protein smc	0	43250	16	35999	0	3.29338e-06	***	0.000195261	***
G. vaginalis	clust_1574	Arabinose efflux permease	0	43250	16	35999	0	3.29338e-06	***	0.000195261	***
G. vaginalis	clust_1575	Acylphosphate phosphohydrolase (EC 3.6.1.7), putative	0	43250	16	35999	0	3.29338e-06	***	0.000195261	***
G. vaginalis	clust_1576	D-3-phosphoglycerate dehydrogenase (EC 1.1.1.95)	0	43250	16	35999	0	3.29338e-06	***	0.000195261	***
G. vaginalis	clust_1577	Transcriptional regulator, TetR family	0	43250	16	35999	0	3.29338e-06	***	0.000195261	***
G. vaginalis	clust_1578	probable glucosyl transferase	0	43250	16	35999	0	3.29338e-06	***	0.000195261	***
G. vaginalis	clust_1579	NAD(P)H oxidoreductase YRKL (EC 1.6.99.-) @ Putative NADPH-quinone reductase (modulator of drug activity B) @ Flavodoxin 2	0	43250	16	35999	0	3.29338e-06	***	0.000195261	***
G. vaginalis	clust_1580	Exopolyphosphatase (EC 3.6.1.11)	0	43250	16	35999	0	3.29338e-06	***	0.000195261	***
G. vaginalis	clust_1581	Branched-chain amino acid transport system permease protein LivM (TC 3.A.1.4.1)	0	43250	16	35999	0	3.29338e-06	***	0.000195261	***
G. vaginalis	clust_1582	High-affinity branched-chain amino acid transport system permease protein LivH (TC 3.A.1.4.1)	0	43250	16	35999	0	3.29338e-06	***	0.000195261	***
G. vaginalis	clust_1583	Branched-chain amino acid ABC transporter, amino acid-binding protein (TC 3.A.1.4.1)	0	43250	16	35999	0	3.29338e-06	***	0.000195261	***
G. vaginalis	clust_1584	Transcriptional regulator, MarR family	0	43250	16	35999	0	3.29338e-06	***	0.000195261	***
G. vaginalis	clust_1585	hypothetical protein	0	43250	16	35999	0	3.29338e-06	***	0.000195261	***
G. vaginalis	clust_1586	Beta-glucoside bgl operon antiterminator, BglG family	0	43250	16	35999	0	3.29338e-06	***	0.000195261	***
G. vaginalis	clust_1587	Protein containing transglutaminase-like domain, putative cysteine protease	0	43250	16	35999	0	3.29338e-06	***	0.000195261	***
G. vaginalis	clust_1588	Protein containing domains DUF404, DUF407, DUF403	0	43250	16	35999	0	3.29338e-06	***	0.000195261	***
G. vaginalis	clust_1589	Capsule biosynthesis protein capA	0	43250	16	35999	0	3.29338e-06	***	0.000195261	***
G. vaginalis	clust_1590	possible symporter	0	43250	16	35999	0	3.29338e-06	***	0.000195261	***
G. vaginalis	clust_1591	Phage infection protein	0	43250	16	35999	0	3.29338e-06	***	0.000195261	***
G. vaginalis	clust_1592	FIG00425928: hypothetical protein	0	43250	16	35999	0	3.29338e-06	***	0.000195261	***
G. vaginalis	clust_1593	hypothetical protein	0	43250	16	35999	0	3.29338e-06	***	0.000195261	***
G. vaginalis	clust_1596	Putative regulatory protein	0	43250	15	36000	0	7.25001e-06	***	0.000388636	***
G. vaginalis	clust_1598	Mobile element protein	0	43250	15	36000	0	7.25001e-06	***	0.000388636	***
G. vaginalis	clust_1600	CrcB protein	0	43250	15	36000	0	7.25001e-06	***	0.000388636	***
G. vaginalis	clust_1601	Cell filamentation protein fic	0	43250	15	36000	0	7.25001e-06	***	0.000388636	***
G. vaginalis	clust_1611	hypothetical protein	0	43250	15	36000	0	7.25001e-06	***	0.000388636	***
G. vaginalis	clust_1612	Glycosyltransferases involved in cell wall biogenesis	0	43250	15	36000	0	7.25001e-06	***	0.000388636	***
G. vaginalis	clust_1613	FIG00423915: hypothetical protein	0	43250	15	36000	0	7.25001e-06	***	0.000388636	***
G. vaginalis	clust_1614	MSM (multiple sugar metabolism) operon regulatory protein	0	43250	15	36000	0	7.25001e-06	***	0.000388636	***
G. vaginalis	clust_1615	Transcriptional regulator, TetR family	0	43250	15	36000	0	7.25001e-06	***	0.000388636	***
G. vaginalis	clust_1617	narrowly conserved hypothetical protein	0	43250	15	36000	0	7.25001e-06	***	0.000388636	***
G. vaginalis	clust_1618	hypothetical protein	0	43250	15	36000	0	7.25001e-06	***	0.000388636	***
G. vaginalis	clust_1619	hypothetical protein	0	43250	15	36000	0	7.25001e-06	***	0.000388636	***
G. vaginalis	clust_1620	Transcriptional regulator, GntR family domain / Aspartate aminotransferase (EC 2.6.1.1)	0	43250	15	36000	0	7.25001e-06	***	0.000388636	***
G. vaginalis	clust_1621	Transcriptional regulators	0	43250	15	36000	0	7.25001e-06	***	0.000388636	***
G. vaginalis	clust_1622	G:T/U mismatch-specific uracil/thymine DNA-glycosylase	0	43250	15	36000	0	7.25001e-06	***	0.000388636	***
G. vaginalis	clust_1623	hypothetical protein	0	43250	15	36000	0	7.25001e-06	***	0.000388636	***
G. vaginalis	clust_1624	Endonuclease III (EC 4.2.99.18)	0	43250	15	36000	0	7.25001e-06	***	0.000388636	***
G. vaginalis	clust_1625	possible integral membrane permease protein	0	43250	15	36000	0	7.25001e-06	***	0.000388636	***
G. vaginalis	clust_1626	possible phospholipase/carboxylesterase	0	43250	15	36000	0	7.25001e-06	***	0.000388636	***
G. vaginalis	clust_1627	conserved hypothetical protein with rhodanese-like domain	0	43250	15	36000	0	7.25001e-06	***	0.000388636	***
G. vaginalis	clust_1628	COG family: Na+-dependent transporters of the Snf family	0	43250	15	36000	0	7.25001e-06	***	0.000388636	***
G. vaginalis	clust_1629	FIG00424305: hypothetical protein	0	43250	15	36000	0	7.25001e-06	***	0.000388636	***
G. vaginalis	clust_1630	Probable low-affinity inorganic phosphate transporter	0	43250	15	36000	0	7.25001e-06	***	0.000388636	***
G. vaginalis	clust_1631	Phosphate transport regulator (distant homolog of PhoU)	0	43250	15	36000	0	7.25001e-06	***	0.000388636	***
G. vaginalis	clust_1632	putative secreted protein	0	43250	15	36000	0	7.25001e-06	***	0.000388636	***
G. vaginalis	clust_1633	hydrolase, alpha/beta fold family	0	43250	15	36000	0	7.25001e-06	***	0.000388636	***
G. vaginalis	clust_1634	Transcriptional regulator, Cro/CI family	0	43250	15	36000	0	7.25001e-06	***	0.000388636	***
G. vaginalis	clust_1635	Transcriptional regulators	0	43250	15	36000	0	7.25001e-06	***	0.000388636	***
G. vaginalis	clust_1636	Esterase/lipase	0	43250	15	36000	0	7.25001e-06	***	0.000388636	***
G. vaginalis	clust_1637	COG family: dihydroxyacid dehydratase/phosphogluconate dehydratase	0	43250	15	36000	0	7.25001e-06	***	0.000388636	***
G. vaginalis	clust_1639	Preprotein translocase subunit SecG (TC 3.A.5.1.1)	0	43250	15	36000	0	7.25001e-06	***	0.000388636	***
G. vaginalis	clust_1640	L-lactate dehydrogenase (EC 1.1.1.27)	0	43250	15	36000	0	7.25001e-06	***	0.000388636	***
G. vaginalis	clust_1641	hypothetical protein	0	43250	15	36000	0	7.25001e-06	***	0.000388636	***
G. vaginalis	clust_1642	Endonuclease IV (EC 3.1.21.2)	0	43250	15	36000	0	7.25001e-06	***	0.000388636	***
G. vaginalis	clust_1643	Acetyltransferase (EC 2.3.1.-)	0	43250	15	36000	0	7.25001e-06	***	0.000388636	***
G. vaginalis	clust_1644	FIG00424814: hypothetical protein	0	43250	15	36000	0	7.25001e-06	***	0.000388636	***
G. vaginalis	clust_1645	Membrane-associated phospholipid phosphatase	0	43250	15	36000	0	7.25001e-06	***	0.000388636	***
G. vaginalis	clust_1646	COG1180: Radical SAM, Pyruvate-formate lyase-activating enzyme like	0	43250	15	36000	0	7.25001e-06	***	0.000388636	***
G. vaginalis	clust_1647	Putative sugar kinase	0	43250	15	36000	0	7.25001e-06	***	0.000388636	***
G. vaginalis	clust_1648	N-acetylhexosamine 1-kinase	0	43250	15	36000	0	7.25001e-06	***	0.000388636	***
G. vaginalis	clust_1649	Predicted galacto-N-biose-/lacto-N-biose I ABC transporter, permease component 2	0	43250	15	36000	0	7.25001e-06	***	0.000388636	***
G. vaginalis	clust_1650	Predicted galacto-N-biose-/lacto-N-biose I ABC transporter, permease component 1	0	43250	15	36000	0	7.25001e-06	***	0.000388636	***
G. vaginalis	clust_1651	Predicted galacto-N-biose-/lacto-N-biose I ABC transporter, periplasmic substrate-binding protein	0	43250	15	36000	0	7.25001e-06	***	0.000388636	***
G. vaginalis	clust_1652	Putative Dihydrolipoamide dehydrogenase (EC 1.8.1.4); Mercuric ion reductase (EC 1.16.1.1); PF00070 family, FAD-dependent NAD(P)-disulphide oxidoreductase	0	43250	15	36000	0	7.25001e-06	***	0.000388636	***
G. vaginalis	clust_1653	Transcriptional regulator, TetR family	0	43250	15	36000	0	7.25001e-06	***	0.000388636	***
G. vaginalis	clust_1654	Permease	0	43250	15	36000	0	7.25001e-06	***	0.000388636	***
G. vaginalis	clust_1655	Aldose 1-epimerase	0	43250	15	36000	0	7.25001e-06	***	0.000388636	***
G. vaginalis	clust_1656	UDP-glucose hexose 1-phosphate uridylyltransferase	0	43250	15	36000	0	7.25001e-06	***	0.000388636	***
G. vaginalis	clust_1659	Mobile element protein	0	43250	14	36001	0	1.59598e-05	***	0.000681044	***
G. vaginalis	clust_1662	Sucrose operon repressor ScrR, LacI family	0	43250	14	36001	0	1.59598e-05	***	0.000681044	***
G. vaginalis	clust_1666	FIG00423914: hypothetical protein	0	43250	14	36001	0	1.59598e-05	***	0.000681044	***
G. vaginalis	clust_1678	hypothetical protein	0	43250	14	36001	0	1.59598e-05	***	0.000681044	***
G. vaginalis	clust_1679	hypothetical protein	0	43250	14	36001	0	1.59598e-05	***	0.000681044	***
G. vaginalis	clust_1680	Bacterial regulatory proteins, AsnC family	0	43250	14	36001	0	1.59598e-05	***	0.000681044	***
G. vaginalis	clust_1681	MSM (multiple sugar metabolism) operon regulatory protein	0	43250	14	36001	0	1.59598e-05	***	0.000681044	***
G. vaginalis	clust_1682	Acyl-CoA reductase (EC 1.2.1.50)	0	43250	14	36001	0	1.59598e-05	***	0.000681044	***
G. vaginalis	clust_1683	Integral membrane protein	0	43250	14	36001	0	1.59598e-05	***	0.000681044	***
G. vaginalis	clust_1684	plasmid stability protein StbB	0	43250	14	36001	0	1.59598e-05	***	0.000681044	***
G. vaginalis	clust_1685	Plasmid stability protein	0	43250	14	36001	0	1.59598e-05	***	0.000681044	***
G. vaginalis	clust_1686	MerR-type transcriptional regulator	0	43250	14	36001	0	1.59598e-05	***	0.000681044	***
G. vaginalis	clust_1687	hypothetical protein	0	43250	14	36001	0	1.59598e-05	***	0.000681044	***
G. vaginalis	clust_1688	COG family: ABC-type transport systems, involved in lipoprotein release, permease components	0	43250	14	36001	0	1.59598e-05	***	0.000681044	***
G. vaginalis	clust_1689	FIG00424742: hypothetical protein	0	43250	14	36001	0	1.59598e-05	***	0.000681044	***
G. vaginalis	clust_1690	FIG00425099: hypothetical protein	0	43250	14	36001	0	1.59598e-05	***	0.000681044	***
G. vaginalis	clust_1691	Esterase/lipase	0	43250	14	36001	0	1.59598e-05	***	0.000681044	***
G. vaginalis	clust_1692	FIG00424698: hypothetical protein	0	43250	14	36001	0	1.59598e-05	***	0.000681044	***
G. vaginalis	clust_1693	COG2246: Predicted membrane protein	0	43250	14	36001	0	1.59598e-05	***	0.000681044	***
G. vaginalis	clust_1694	transcriptional regulator, LysR family	0	43250	14	36001	0	1.59598e-05	***	0.000681044	***
G. vaginalis	clust_1695	hypothetical protein	0	43250	14	36001	0	1.59598e-05	***	0.000681044	***
G. vaginalis	clust_1696	Mobile element protein	0	43250	14	36001	0	1.59598e-05	***	0.000681044	***
G. vaginalis	clust_1697	FIG00425114: hypothetical protein	0	43250	14	36001	0	1.59598e-05	***	0.000681044	***
G. vaginalis	clust_1698	Nucleoside triphosphate pyrophosphohydrolase MazG (EC 3.6.1.8)	0	43250	14	36001	0	1.59598e-05	***	0.000681044	***
G. vaginalis	clust_1699	hypothetical protein	0	43250	14	36001	0	1.59598e-05	***	0.000681044	***
G. vaginalis	clust_1700	FIG00426356: hypothetical protein	0	43250	14	36001	0	1.59598e-05	***	0.000681044	***
G. vaginalis	clust_1701	FIG00424325: hypothetical protein	0	43250	14	36001	0	1.59598e-05	***	0.000681044	***
G. vaginalis	clust_1702	FIG00425139: hypothetical protein	0	43250	14	36001	0	1.59598e-05	***	0.000681044	***
G. vaginalis	clust_1703	FIG00424639: hypothetical protein	0	43250	14	36001	0	1.59598e-05	***	0.000681044	***
G. vaginalis	clust_1704	COG2110, Macro domain, possibly ADP-ribose binding module	0	43250	14	36001	0	1.59598e-05	***	0.000681044	***
G. vaginalis	clust_1705	FIG00425886: hypothetical protein	0	43250	14	36001	0	1.59598e-05	***	0.000681044	***
G. vaginalis	clust_1706	FIG049476: HIT family protein	0	43250	14	36001	0	1.59598e-05	***	0.000681044	***
G. vaginalis	clust_1707	Permeases of the major facilitator superfamily	0	43250	14	36001	0	1.59598e-05	***	0.000681044	***
G. vaginalis	clust_1708	FIG00424434: hypothetical protein	0	43250	14	36001	0	1.59598e-05	***	0.000681044	***
G. vaginalis	clust_1709	ThiJ/PfpI family protein	0	43250	14	36001	0	1.59598e-05	***	0.000681044	***
G. vaginalis	clust_1710	FIG00424102: hypothetical protein	0	43250	14	36001	0	1.59598e-05	***	0.000681044	***
G. vaginalis	clust_1711	Permeases of the major facilitator superfamily	0	43250	14	36001	0	1.59598e-05	***	0.000681044	***
G. vaginalis	clust_1712	hypothetical protein	0	43250	14	36001	0	1.59598e-05	***	0.000681044	***
G. vaginalis	clust_1713	Serine protease inhibitor (serpin family)	0	43250	14	36001	0	1.59598e-05	***	0.000681044	***
G. vaginalis	clust_1714	COG0778: Nitroreductase	0	43250	14	36001	0	1.59598e-05	***	0.000681044	***
G. vaginalis	clust_1715	Signal transduction histidine kinase	0	43250	14	36001	0	1.59598e-05	***	0.000681044	***
G. vaginalis	clust_1716	5'-nucleotidase (EC 3.1.3.5)	0	43250	14	36001	0	1.59598e-05	***	0.000681044	***
G. vaginalis	clust_1717	FIG00424772: hypothetical protein	0	43250	14	36001	0	1.59598e-05	***	0.000681044	***
G. vaginalis	clust_1718	Putative uncharacterized protein	0	43250	14	36001	0	1.59598e-05	***	0.000681044	***
G. vaginalis	clust_1719	COG family: cell wall-associated hydrolases (invasion-associated proteins); PFAM_ID: NLPC_P60	0	43250	14	36001	0	1.59598e-05	***	0.000681044	***
G. vaginalis	clust_1720	Predicted transcriptional regulator	0	43250	14	36001	0	1.59598e-05	***	0.000681044	***
G. vaginalis	clust_1721	hypothetical protein	0	43250	14	36001	0	1.59598e-05	***	0.000681044	***
G. vaginalis	clust_1722	Phage DNA-binding protein	0	43250	14	36001	0	1.59598e-05	***	0.000681044	***
G. vaginalis	clust_1723	hypothetical protein	0	43250	14	36001	0	1.59598e-05	***	0.000681044	***
G. vaginalis	clust_1724	FIG01271588: hypothetical protein	0	43250	14	36001	0	1.59598e-05	***	0.000681044	***
G. vaginalis	clust_1725	conserved hypothetical transport protein	0	43250	14	36001	0	1.59598e-05	***	0.000681044	***
G. vaginalis	clust_1728	Mobile element protein	0	43250	14	36001	0	1.59598e-05	***	0.000681044	***
G. vaginalis	clust_1729	Sortase A, LPXTG specific	0	43250	14	36001	0	1.59598e-05	***	0.000681044	***
G. vaginalis	clust_1734	FIG00424613: hypothetical protein	0	43250	14	36001	0	1.59598e-05	***	0.000681044	***
G. vaginalis	clust_1735	hypothetical protein	0	43250	13	36002	0	3.51327e-05	***	0.0012674	**
G. vaginalis	clust_1736	LacI-type transcriptional regulator	0	43250	13	36002	0	3.51327e-05	***	0.0012674	**
G. vaginalis	clust_1767	hypothetical protein	0	43250	13	36002	0	3.51327e-05	***	0.0012674	**
G. vaginalis	clust_1768	Transcriptional regulator, HxlR family	0	43250	13	36002	0	3.51327e-05	***	0.0012674	**
G. vaginalis	clust_1769	Aminodeoxychorismate lyase (EC 4.1.3.38)	0	43250	13	36002	0	3.51327e-05	***	0.0012674	**
G. vaginalis	clust_1770	Transcriptional regulator, MerR family	0	43250	13	36002	0	3.51327e-05	***	0.0012674	**
G. vaginalis	clust_1771	Galactoside O-acetyltransferase (EC 2.3.1.18)	0	43250	13	36002	0	3.51327e-05	***	0.0012674	**
G. vaginalis	clust_1772	FIG00425722: hypothetical protein	0	43250	13	36002	0	3.51327e-05	***	0.0012674	**
G. vaginalis	clust_1773	FIG00425752: hypothetical protein	0	43250	13	36002	0	3.51327e-05	***	0.0012674	**
G. vaginalis	clust_1774	Alpha-aspartyl dipeptidase Peptidase E (EC 3.4.13.21)	0	43250	13	36002	0	3.51327e-05	***	0.0012674	**
G. vaginalis	clust_1775	FIG00424250: hypothetical protein	0	43250	13	36002	0	3.51327e-05	***	0.0012674	**
G. vaginalis	clust_1776	FIG00425487: hypothetical protein	0	43250	13	36002	0	3.51327e-05	***	0.0012674	**
G. vaginalis	clust_1777	FIG00424666: hypothetical protein	0	43250	13	36002	0	3.51327e-05	***	0.0012674	**
G. vaginalis	clust_1778	hypothetical protein	0	43250	13	36002	0	3.51327e-05	***	0.0012674	**
G. vaginalis	clust_1779	putative ABC transporter ATP-binding protein	0	43250	13	36002	0	3.51327e-05	***	0.0012674	**
G. vaginalis	clust_1780	putative ABC transporter integral membrane protein	0	43250	13	36002	0	3.51327e-05	***	0.0012674	**
G. vaginalis	clust_1781	Acyl-coenzyme A synthetases/AMP-(fatty) acid ligases	0	43250	13	36002	0	3.51327e-05	***	0.0012674	**
G. vaginalis	clust_1782	hypothetical protein with possible nucleotidyltransferase domain	0	43250	13	36002	0	3.51327e-05	***	0.0012674	**
G. vaginalis	clust_1783	Permeases of the major facilitator superfamily	0	43250	13	36002	0	3.51327e-05	***	0.0012674	**
G. vaginalis	clust_1784	LacI-type transcriptional regulator	0	43250	13	36002	0	3.51327e-05	***	0.0012674	**
G. vaginalis	clust_1785	FIG001353: Acetyltransferase	0	43250	13	36002	0	3.51327e-05	***	0.0012674	**
G. vaginalis	clust_1786	Endo-1,4-beta-xylanase D	0	43250	13	36002	0	3.51327e-05	***	0.0012674	**
G. vaginalis	clust_1787	Beta-glucosidase (EC 3.2.1.21)	0	43250	13	36002	0	3.51327e-05	***	0.0012674	**
G. vaginalis	clust_1791	Potassium uptake protein, integral membrane component, KtrB	0	43250	13	36002	0	3.51327e-05	***	0.0012674	**
G. vaginalis	clust_1792	Cold shock protein CspG	0	43250	13	36002	0	3.51327e-05	***	0.0012674	**
G. vaginalis	clust_1796	Membrane protein involved in the export of O-antigen, teichoic acid lipoteichoic acids	0	43250	12	36003	0	7.73373e-05	***	0.00243981	**
G. vaginalis	clust_1798	Alpha-N-arabinofuranosidase (EC 3.2.1.55)	0	43250	12	36003	0	7.73373e-05	***	0.00243981	**
G. vaginalis	clust_1799	Tyrosine recombinase XerD	0	43250	12	36003	0	7.73373e-05	***	0.00243981	**
G. vaginalis	clust_1800	Branched-chain amino acid ABC transporter, amino acid-binding protein (TC 3.A.1.4.1)	0	43250	12	36003	0	7.73373e-05	***	0.00243981	**
G. vaginalis	clust_1826	hypothetical protein	0	43250	12	36003	0	7.73373e-05	***	0.00243981	**
G. vaginalis	clust_1827	LacI-type transcriptional regulator	0	43250	12	36003	0	7.73373e-05	***	0.00243981	**
G. vaginalis	clust_1828	Cell division transporter, ATP-binding protein FtsE (TC 3.A.5.1.1)	0	43250	12	36003	0	7.73373e-05	***	0.00243981	**
G. vaginalis	clust_1829	UDP-N-acetylenolpyruvoylglucosamine reductase (EC 1.1.1.158)	0	43250	12	36003	0	7.73373e-05	***	0.00243981	**
G. vaginalis	clust_1830	FIG00424881: hypothetical protein	0	43250	12	36003	0	7.73373e-05	***	0.00243981	**
G. vaginalis	clust_1831	DNA-3-methyladenine glycosylase (EC 3.2.2.20)	0	43250	12	36003	0	7.73373e-05	***	0.00243981	**
G. vaginalis	clust_1833	hypothetical protein	0	43250	12	36003	0	7.73373e-05	***	0.00243981	**
G. vaginalis	clust_1834	DUF1526 domain-containing protein	0	43250	12	36003	0	7.73373e-05	***	0.00243981	**
G. vaginalis	clust_1835	ATPases with chaperone activity, ATP-binding subunit	0	43250	12	36003	0	7.73373e-05	***	0.00243981	**
G. vaginalis	clust_1836	FIG00426194: hypothetical protein	0	43250	12	36003	0	7.73373e-05	***	0.00243981	**
G. vaginalis	clust_1837	Endo-beta-N-acetylglucosaminidase	0	43250	12	36003	0	7.73373e-05	***	0.00243981	**
G. vaginalis	clust_1838	Predicted glucose transporter in maltodextrin utilization gene cluster	0	43250	12	36003	0	7.73373e-05	***	0.00243981	**
G. vaginalis	clust_1839	oxidoreductase of aldo/keto reductase family, subgroup 1	0	43250	12	36003	0	7.73373e-05	***	0.00243981	**
G. vaginalis	clust_1840	Mobile element protein	0	43250	12	36003	0	7.73373e-05	***	0.00243981	**
G. vaginalis	clust_1841	hypothetical protein	0	43250	12	36003	0	7.73373e-05	***	0.00243981	**
G. vaginalis	clust_1842	multidrug transport protein	0	43250	12	36003	0	7.73373e-05	***	0.00243981	**
G. vaginalis	clust_1843	hypothetical protein with helix turn helix motif	0	43250	12	36003	0	7.73373e-05	***	0.00243981	**
G. vaginalis	clust_1844	Potassium voltage-gated channel subfamily KQT; possible potassium channel, VIC family	0	43250	12	36003	0	7.73373e-05	***	0.00243981	**
G. vaginalis	clust_1849	Oligopeptide transport system permease protein OppB (TC 3.A.1.5.1)	0	43250	12	36003	0	7.73373e-05	***	0.00243981	**
G. vaginalis	clust_1850	FIG00426778: hypothetical protein	0	43250	12	36003	0	7.73373e-05	***	0.00243981	**
G. vaginalis	clust_1854	hypothetical protein	0	43250	12	36003	0	7.73373e-05	***	0.00243981	**
G. vaginalis	clust_1855	COG0582: Integrase	0	43250	11	36004	0	0.000170239	***	0.00494063	**
G. vaginalis	clust_1856	Mobile element protein	0	43250	11	36004	0	0.000170239	***	0.00494063	**
G. vaginalis	clust_1857	hypothetical protein	0	43250	11	36004	0	0.000170239	***	0.00494063	**
G. vaginalis	clust_1890	FIG00426934: hypothetical protein	0	43250	11	36004	0	0.000170239	***	0.00494063	**
G. vaginalis	clust_1891	hypothetical protein	0	43250	11	36004	0	0.000170239	***	0.00494063	**
G. vaginalis	clust_1892	hypothetical protein	0	43250	11	36004	0	0.000170239	***	0.00494063	**
G. vaginalis	clust_1893	Membrane protein involved in colicin uptake	0	43250	11	36004	0	0.000170239	***	0.00494063	**
G. vaginalis	clust_1894	hypothetical protein	0	43250	11	36004	0	0.000170239	***	0.00494063	**
G. vaginalis	clust_1897	Mobile element protein	0	43250	11	36004	0	0.000170239	***	0.00494063	**
G. vaginalis	clust_1898	hypothetical protein	0	43250	11	36004	0	0.000170239	***	0.00494063	**
G. vaginalis	clust_1899	Arabinose-proton symporter	0	43250	11	36004	0	0.000170239	***	0.00494063	**
G. vaginalis	clust_1900	Putative galactosidase	0	43250	11	36004	0	0.000170239	***	0.00494063	**
G. vaginalis	clust_1901	ABC-type sugar transport system, periplasmic component	0	43250	11	36004	0	0.000170239	***	0.00494063	**
G. vaginalis	clust_1902	transcriptional regulator	0	43250	11	36004	0	0.000170239	***	0.00494063	**
G. vaginalis	clust_1903	hypothetical protein	0	43250	11	36004	0	0.000170239	***	0.00494063	**
G. vaginalis	clust_1904	FIG00425379: hypothetical protein	0	43250	11	36004	0	0.000170239	***	0.00494063	**
G. vaginalis	clust_1905	hypothetical protein	0	43250	11	36004	0	0.000170239	***	0.00494063	**
G. vaginalis	clust_1906	FIG00425236: hypothetical protein	0	43250	11	36004	0	0.000170239	***	0.00494063	**
G. vaginalis	clust_1907	FIG00423774: hypothetical protein	0	43250	11	36004	0	0.000170239	***	0.00494063	**
G. vaginalis	clust_1908	FIG00424199: hypothetical protein	0	43250	11	36004	0	0.000170239	***	0.00494063	**
G. vaginalis	clust_1909	hypothetical protein	0	43250	11	36004	0	0.000170239	***	0.00494063	**
G. vaginalis	clust_1910	hypothetical protein	0	43250	11	36004	0	0.000170239	***	0.00494063	**
G. vaginalis	clust_1911	Transcriptional regulator, GntR family domain / Aspartate aminotransferase (EC 2.6.1.1)	0	43250	11	36004	0	0.000170239	***	0.00494063	**
G. vaginalis	clust_1912	L-lysine permease	0	43250	11	36004	0	0.000170239	***	0.00494063	**
G. vaginalis	clust_1913	YbaK/prolyl-tRNA synthetase associated region	0	43250	11	36004	0	0.000170239	***	0.00494063	**
G. vaginalis	clust_1914	Esterase/lipase	0	43250	11	36004	0	0.000170239	***	0.00494063	**
G. vaginalis	clust_1915	FIG00426715: hypothetical protein	0	43250	11	36004	0	0.000170239	***	0.00494063	**
G. vaginalis	clust_1916	COG1355, Predicted dioxygenase	0	43250	11	36004	0	0.000170239	***	0.00494063	**
G. vaginalis	clust_1917	ABC transporter related	0	43250	11	36004	0	0.000170239	***	0.00494063	**
G. vaginalis	clust_1918	Transcriptional regulator, MerR family	0	43250	11	36004	0	0.000170239	***	0.00494063	**
G. vaginalis	clust_1919	hypothetical protein	0	43250	11	36004	0	0.000170239	***	0.00494063	**
G. vaginalis	clust_1920	hypothetical protein	0	43250	11	36004	0	0.000170239	***	0.00494063	**
G. vaginalis	clust_1923	FIG022979: MoxR-like ATPases	0	43250	11	36004	0	0.000170239	***	0.00494063	**
G. vaginalis	clust_1924	hypothetical protein	0	43250	11	36004	0	0.000170239	***	0.00494063	**
G. vaginalis	clust_1925	FIG007317: hypothetical protein	0	43250	11	36004	0	0.000170239	***	0.00494063	**
G. vaginalis	clust_1926	FIG039767: hypothetical protein	0	43250	11	36004	0	0.000170239	***	0.00494063	**
G. vaginalis	clust_1927	CBSS-498211.3.peg.1514: hypothetical protein	0	43250	11	36004	0	0.000170239	***	0.00494063	**
G. vaginalis	clust_1928	FIG00425638: hypothetical protein	0	43250	11	36004	0	0.000170239	***	0.00494063	**
G. vaginalis	clust_1929	hypothetical protein	0	43250	11	36004	0	0.000170239	***	0.00494063	**
G. vaginalis	clust_1930	Oligopeptide transport system permease protein OppC (TC 3.A.1.5.1)	0	43250	11	36004	0	0.000170239	***	0.00494063	**
G. vaginalis	clust_1931	Probable solute-binding protein of ABC transporter for peptides	0	43250	11	36004	0	0.000170239	***	0.00494063	**
G. vaginalis	clust_1938	CRISPR-associated protein Cas1	0	43250	11	36004	0	0.000170239	***	0.00494063	**
G. vaginalis	clust_1950	Inosine-uridine preferring nucleoside hydrolase (EC 3.2.2.1)	0	43250	10	36005	0	0.000374734	***	0.00768205	**
G. vaginalis	clust_1967	FIG00672454: hypothetical protein	0	43250	10	36005	0	0.000374734	***	0.00768205	**
G. vaginalis	clust_1968	Cell wall surface anchor family protein	0	43250	10	36005	0	0.000374734	***	0.00768205	**
G. vaginalis	clust_1969	ATP-dependent DNA helicase	0	43250	10	36005	0	0.000374734	***	0.00768205	**
G. vaginalis	clust_1970	FIG00424946: hypothetical protein	0	43250	10	36005	0	0.000374734	***	0.00768205	**
G. vaginalis	clust_1971	hypothetical protein	0	43250	10	36005	0	0.000374734	***	0.00768205	**
G. vaginalis	clust_1972	hypothetical protein	0	43250	10	36005	0	0.000374734	***	0.00768205	**
G. vaginalis	clust_1973	FIG00425873: hypothetical protein	0	43250	10	36005	0	0.000374734	***	0.00768205	**
G. vaginalis	clust_1974	hypothetical protein	0	43250	10	36005	0	0.000374734	***	0.00768205	**
G. vaginalis	clust_1975	Chitinase (EC 3.2.1.14)	0	43250	10	36005	0	0.000374734	***	0.00768205	**
G. vaginalis	clust_1976	Sensory box/GGDEF family protein	0	43250	10	36005	0	0.000374734	***	0.00768205	**
G. vaginalis	clust_1977	FIG00426429: hypothetical protein	0	43250	10	36005	0	0.000374734	***	0.00768205	**
G. vaginalis	clust_1978	hypothetical protein	0	43250	10	36005	0	0.000374734	***	0.00768205	**
G. vaginalis	clust_1979	COG4367: Uncharacterized protein conserved in bacteria	0	43250	10	36005	0	0.000374734	***	0.00768205	**
G. vaginalis	clust_1980	Nitroreductase family protein	0	43250	10	36005	0	0.000374734	***	0.00768205	**
G. vaginalis	clust_1981	hypothetical protein	0	43250	10	36005	0	0.000374734	***	0.00768205	**
G. vaginalis	clust_1982	putative large secreted protein	0	43250	10	36005	0	0.000374734	***	0.00768205	**
G. vaginalis	clust_1983	oxidoreductase of aldo/keto reductase family, subgroup 1	0	43250	10	36005	0	0.000374734	***	0.00768205	**
G. vaginalis	clust_1984	Cell division protein FtsH (EC 3.4.24.-)	0	43250	10	36005	0	0.000374734	***	0.00768205	**
G. vaginalis	clust_1985	hypothetical protein	0	43250	10	36005	0	0.000374734	***	0.00768205	**
G. vaginalis	clust_1986	Prokaryotic ubiquitin-like protein Pup	0	43250	10	36005	0	0.000374734	***	0.00768205	**
G. vaginalis	clust_1987	hypothetical protein	0	43250	10	36005	0	0.000374734	***	0.00768205	**
G. vaginalis	clust_1988	hypothetical protein	0	43250	10	36005	0	0.000374734	***	0.00768205	**
G. vaginalis	clust_1989	Alpha-acetolactate decarboxylase (EC 4.1.1.5)	0	43250	10	36005	0	0.000374734	***	0.00768205	**
G. vaginalis	clust_1990	Beta-galactosidase (EC 3.2.1.23)	0	43250	10	36005	0	0.000374734	***	0.00768205	**
G. vaginalis	clust_1991	N-Acetyl-D-glucosamine ABC transport system, permease protein 1	0	43250	10	36005	0	0.000374734	***	0.00768205	**
G. vaginalis	clust_1992	N-Acetyl-D-glucosamine ABC transport system, sugar-binding protein	0	43250	10	36005	0	0.000374734	***	0.00768205	**
G. vaginalis	clust_1993	Maltose operon transcriptional repressor MalR, LacI family	0	43250	10	36005	0	0.000374734	***	0.00768205	**
G. vaginalis	clust_1994	transmembrane transport protein possibly for shikimate	0	43250	10	36005	0	0.000374734	***	0.00768205	**
G. vaginalis	clust_1995	PTS system, maltose and glucose-specific IIC component (EC 2.7.1.69) / PTS system, maltose and glucose-specific IIB component (EC 2.7.1.69) / PTS system, maltose and glucose-specific IIA component (EC 2.7.1.69)	0	43250	10	36005	0	0.000374734	***	0.00768205	**
G. vaginalis	clust_1996	Amino acid ABC transporter, ATP-binding protein	0	43250	10	36005	0	0.000374734	***	0.00768205	**
G. vaginalis	clust_1997	Transporter	0	43250	10	36005	0	0.000374734	***	0.00768205	**
G. vaginalis	clust_1998	hypothetical protein	0	43250	10	36005	0	0.000374734	***	0.00768205	**
G. vaginalis	clust_1999	FIG00424414: hypothetical protein	0	43250	10	36005	0	0.000374734	***	0.00768205	**
G. vaginalis	clust_2000	PTS system, N-acetylglucosamine-specific IIA component (EC 2.7.1.69) / PTS system, N-acetylglucosamine-specific IIB component (EC 2.7.1.69) / PTS system, N-acetylglucosamine-specific IIC component (EC 2.7.1.69)	0	43250	10	36005	0	0.000374734	***	0.00768205	**
G. vaginalis	clust_2001	Beta-glucosidase (EC 3.2.1.21)	0	43250	10	36005	0	0.000374734	***	0.00768205	**
G. vaginalis	clust_2002	Ribosomal protein L1	0	43250	10	36005	0	0.000374734	***	0.00768205	**
G. vaginalis	clust_2003	FOG: FHA domain	0	43250	10	36005	0	0.000374734	***	0.00768205	**
G. vaginalis	clust_2004	FIG00424233: hypothetical protein	0	43250	10	36005	0	0.000374734	***	0.00768205	**
G. vaginalis	clust_2005	FIG00426379: hypothetical protein	0	43250	10	36005	0	0.000374734	***	0.00768205	**
G. vaginalis	clust_2006	FIG005429: hypothetical protein	0	43250	10	36005	0	0.000374734	***	0.00768205	**
G. vaginalis	clust_2007	FIG00672247: hypothetical protein	0	43250	10	36005	0	0.000374734	***	0.00768205	**
G. vaginalis	clust_2008	Histone acetyltransferase HPA2 and related acetyltransferases	0	43250	10	36005	0	0.000374734	***	0.00768205	**
G. vaginalis	clust_2009	Sucrose phosphorylase (EC 2.4.1.7)	0	43250	10	36005	0	0.000374734	***	0.00768205	**
G. vaginalis	clust_2018	hypothetical protein	0	43250	10	36005	0	0.000374734	***	0.00768205	**
G. vaginalis	clust_2025	Mobile element protein	0	43250	9	36006	0	0.000824861	***	0.0151216	*
G. vaginalis	clust_2034	DNA-binding response regulator, LuxR family	0	43250	9	36006	0	0.000824861	***	0.0151216	*
G. vaginalis	clust_2051	Lactose and galactose permease, GPH translocator family	0	43250	9	36006	0	0.000824861	***	0.0151216	*
G. vaginalis	clust_2052	UDP-glucose 4-epimerase (EC 5.1.3.2)	0	43250	9	36006	0	0.000824861	***	0.0151216	*
G. vaginalis	clust_2053	FIG00514510: hypothetical protein	0	43250	9	36006	0	0.000824861	***	0.0151216	*
G. vaginalis	clust_2054	FIG01225173: hypothetical protein	0	43250	9	36006	0	0.000824861	***	0.0151216	*
G. vaginalis	clust_2055	Glycosyl transferase, group 1 family protein	0	43250	9	36006	0	0.000824861	***	0.0151216	*
G. vaginalis	clust_2056	Probable transmembrane protein	0	43250	9	36006	0	0.000824861	***	0.0151216	*
G. vaginalis	clust_2057	FIG01031817: hypothetical protein	0	43250	9	36006	0	0.000824861	***	0.0151216	*
G. vaginalis	clust_2058	FIG01032666: hypothetical protein	0	43250	9	36006	0	0.000824861	***	0.0151216	*
G. vaginalis	clust_2059	FIG01032341: hypothetical protein	0	43250	9	36006	0	0.000824861	***	0.0151216	*
G. vaginalis	clust_2060	Sensory box/GGDEF family protein	0	43250	9	36006	0	0.000824861	***	0.0151216	*
G. vaginalis	clust_2061	hypothetical protein	0	43250	9	36006	0	0.000824861	***	0.0151216	*
G. vaginalis	clust_2062	hypothetical protein	0	43250	9	36006	0	0.000824861	***	0.0151216	*
G. vaginalis	clust_2063	hypothetical protein	0	43250	9	36006	0	0.000824861	***	0.0151216	*
G. vaginalis	clust_2064	conserved domain protein	0	43250	9	36006	0	0.000824861	***	0.0151216	*
G. vaginalis	clust_2065	hypothetical protein	0	43250	9	36006	0	0.000824861	***	0.0151216	*
G. vaginalis	clust_2066	Rrf2-linked NADH-flavin reductase	0	43250	9	36006	0	0.000824861	***	0.0151216	*
G. vaginalis	clust_2067	hypothetical protein	0	43250	9	36006	0	0.000824861	***	0.0151216	*
G. vaginalis	clust_2068	hypothetical protein	0	43250	9	36006	0	0.000824861	***	0.0151216	*
G. vaginalis	clust_2069	hypothetical protein	0	43250	9	36006	0	0.000824861	***	0.0151216	*
G. vaginalis	clust_2070	hypothetical protein	0	43250	9	36006	0	0.000824861	***	0.0151216	*
G. vaginalis	clust_2071	FIG00424891: hypothetical protein	0	43250	9	36006	0	0.000824861	***	0.0151216	*
G. vaginalis	clust_2072	hypothetical protein	0	43250	9	36006	0	0.000824861	***	0.0151216	*
G. vaginalis	clust_2073	hypothetical protein	0	43250	9	36006	0	0.000824861	***	0.0151216	*
G. vaginalis	clust_2074	hypothetical protein	0	43250	9	36006	0	0.000824861	***	0.0151216	*
G. vaginalis	clust_2075	Dipeptide-binding ABC transporter, periplasmic substrate-binding component (TC 3.A.1.5.2)	0	43250	9	36006	0	0.000824861	***	0.0151216	*
G. vaginalis	clust_2076	hypothetical protein	0	43250	9	36006	0	0.000824861	***	0.0151216	*
G. vaginalis	clust_2077	voltage-gated potassium channel beta subunit	0	43250	9	36006	0	0.000824861	***	0.0151216	*
G. vaginalis	clust_2078	FIG00424884: hypothetical protein	0	43250	9	36006	0	0.000824861	***	0.0151216	*
G. vaginalis	clust_2079	Galactoside O-acetyltransferase (EC 2.3.1.18)	0	43250	9	36006	0	0.000824861	***	0.0151216	*
G. vaginalis	clust_2080	hypothetical protein	0	43250	9	36006	0	0.000824861	***	0.0151216	*
G. vaginalis	clust_2081	hypothetical protein	0	43250	9	36006	0	0.000824861	***	0.0151216	*
G. vaginalis	clust_2082	Mobile element protein	0	43250	9	36006	0	0.000824861	***	0.0151216	*
G. vaginalis	clust_2083	hypothetical protein	0	43250	9	36006	0	0.000824861	***	0.0151216	*
G. vaginalis	clust_2084	hypothetical protein	0	43250	9	36006	0	0.000824861	***	0.0151216	*
G. vaginalis	clust_2085	hypothetical protein	0	43250	9	36006	0	0.000824861	***	0.0151216	*
G. vaginalis	clust_2086	hypothetical protein	0	43250	9	36006	0	0.000824861	***	0.0151216	*
G. vaginalis	clust_2087	hypothetical protein	0	43250	9	36006	0	0.000824861	***	0.0151216	*
G. vaginalis	clust_2088	Glucosamine-6-phosphate deaminase (EC 3.5.99.6)	0	43250	9	36006	0	0.000824861	***	0.0151216	*
G. vaginalis	clust_2089	blasticidin S deaminase, putative	0	43250	9	36006	0	0.000824861	***	0.0151216	*
G. vaginalis	clust_2090	hypothetical protein	0	43250	9	36006	0	0.000824861	***	0.0151216	*
G. vaginalis	clust_2091	hypothetical protein	0	43250	9	36006	0	0.000824861	***	0.0151216	*
G. vaginalis	clust_2092	hypothetical protein	0	43250	9	36006	0	0.000824861	***	0.0151216	*
G. vaginalis	clust_2093	hypothetical protein	0	43250	9	36006	0	0.000824861	***	0.0151216	*
G. vaginalis	clust_2094	hypothetical protein	0	43250	9	36006	0	0.000824861	***	0.0151216	*
G. vaginalis	clust_2095	hypothetical protein	0	43250	9	36006	0	0.000824861	***	0.0151216	*
G. vaginalis	clust_2096	FIG00672247: hypothetical protein	0	43250	9	36006	0	0.000824861	***	0.0151216	*
G. vaginalis	clust_2097	hypothetical protein	0	43250	9	36006	0	0.000824861	***	0.0151216	*
G. vaginalis	clust_2098	hypothetical protein	0	43250	9	36006	0	0.000824861	***	0.0151216	*
G. vaginalis	clust_2099	hypothetical protein	0	43250	9	36006	0	0.000824861	***	0.0151216	*
G. vaginalis	clust_2100	Transcriptional regulator, PadR family	0	43250	9	36006	0	0.000824861	***	0.0151216	*
G. vaginalis	clust_2101	ABC transporter ATP-binding protein	0	43250	9	36006	0	0.000824861	***	0.0151216	*
G. vaginalis	clust_2102	hypothetical protein	0	43250	9	36006	0	0.000824861	***	0.0151216	*
G. vaginalis	clust_2103	dehydrogenase clustered with L-fuconate utilization genes	0	43250	9	36006	0	0.000824861	***	0.0151216	*
G. vaginalis	clust_2104	L-fuconate dehydratase (EC 4.2.1.68)	0	43250	9	36006	0	0.000824861	***	0.0151216	*
G. vaginalis	clust_2105	hypothetical protein	0	43250	9	36006	0	0.000824861	***	0.0151216	*
G. vaginalis	clust_2106	Ribulose-phosphate 3-epimerase (EC 5.1.3.1)	0	43250	9	36006	0	0.000824861	***	0.0151216	*
G. vaginalis	clust_2107	possible alpha beta hydrolase	0	43250	9	36006	0	0.000824861	***	0.0151216	*
G. vaginalis	clust_2108	Ribokinase (EC 2.7.1.15)	0	43250	9	36006	0	0.000824861	***	0.0151216	*
G. vaginalis	clust_2109	Permeases of the major facilitator superfamily	0	43250	9	36006	0	0.000824861	***	0.0151216	*
G. vaginalis	clust_2110	hypothetical protein	0	43250	9	36006	0	0.000824861	***	0.0151216	*
G. vaginalis	clust_2111	hypothetical protein	0	43250	9	36006	0	0.000824861	***	0.0151216	*
G. vaginalis	clust_2112	ABC-type sugar transport system, periplasmic component	0	43250	9	36006	0	0.000824861	***	0.0151216	*
G. vaginalis	clust_2113	FIG00423922: hypothetical protein	0	43250	9	36006	0	0.000824861	***	0.0151216	*
G. vaginalis	clust_2114	glyoxalase family protein	0	43250	9	36006	0	0.000824861	***	0.0151216	*
G. vaginalis	clust_2115	Integral membrane protein	0	43250	9	36006	0	0.000824861	***	0.0151216	*
G. vaginalis	clust_2116	hypothetical protein	0	43250	9	36006	0	0.000824861	***	0.0151216	*
G. vaginalis	clust_2117	Polysaccharide deacetylase	0	43250	9	36006	0	0.000824861	***	0.0151216	*
G. vaginalis	clust_2118	hypothetical protein	0	43250	9	36006	0	0.000824861	***	0.0151216	*
G. vaginalis	clust_2119	FIG01116301: hypothetical protein	0	43250	9	36006	0	0.000824861	***	0.0151216	*
G. vaginalis	clust_2120	amino acid ABC transporter, permease protein	0	43250	9	36006	0	0.000824861	***	0.0151216	*
G. vaginalis	clust_2121	Cysteine ABC transporter, permease protein	0	43250	9	36006	0	0.000824861	***	0.0151216	*
G. vaginalis	clust_2122	hypothetical protein	0	43250	9	36006	0	0.000824861	***	0.0151216	*
G. vaginalis	clust_2123	hypothetical protein	0	43250	9	36006	0	0.000824861	***	0.0151216	*
G. vaginalis	clust_2124	hypothetical protein	0	43250	9	36006	0	0.000824861	***	0.0151216	*
G. vaginalis	clust_2125	Glycogen debranching enzyme	0	43250	9	36006	0	0.000824861	***	0.0151216	*
G. vaginalis	clust_2126	ABC transporter sugar permease	0	43250	9	36006	0	0.000824861	***	0.0151216	*
G. vaginalis	clust_2127	hypothetical protein	0	43250	9	36006	0	0.000824861	***	0.0151216	*
G. vaginalis	clust_2128	hypothetical protein	0	43250	9	36006	0	0.000824861	***	0.0151216	*
G. vaginalis	clust_2129	hypothetical protein	0	43250	9	36006	0	0.000824861	***	0.0151216	*
G. vaginalis	clust_2130	archaeal ATPase, fused to C-terminal DUF234 domain	0	43250	9	36006	0	0.000824861	***	0.0151216	*
G. vaginalis	clust_2131	hypothetical protein	0	43250	9	36006	0	0.000824861	***	0.0151216	*
G. vaginalis	clust_2132	FIG00629163: hypothetical protein	0	43250	9	36006	0	0.000824861	***	0.0151216	*
G. vaginalis	clust_2133	hypothetical protein	0	43250	9	36006	0	0.000824861	***	0.0151216	*
G. vaginalis	clust_2137	Mobile element protein	0	43250	9	36006	0	0.000824861	***	0.0151216	*
G. vaginalis	clust_2138	Transcriptional regulator	0	43250	9	36006	0	0.000824861	***	0.0151216	*
G. vaginalis	clust_2139	COG0454: Histone acetyltransferase HPA2 and related acetyltransferases	0	43250	9	36006	0	0.000824861	***	0.0151216	*
G. vaginalis	clust_2140	Uncharacterized protein conserved in bacteria	0	43250	9	36006	0	0.000824861	***	0.0151216	*
G. vaginalis	clust_2141	Trans-aconitate 2-methyltransferase (EC 2.1.1.144)	0	43250	9	36006	0	0.000824861	***	0.0151216	*
G. vaginalis	clust_2142	FIG00425521: hypothetical protein	0	43250	9	36006	0	0.000824861	***	0.0151216	*
G. vaginalis	clust_2143	Creatinine amidohydrolase (EC 3.5.2.10)	0	43250	9	36006	0	0.000824861	***	0.0151216	*
G. vaginalis	clust_2144	Permeases of the major facilitator superfamily	0	43250	9	36006	0	0.000824861	***	0.0151216	*
G. vaginalis	clust_2145	FIG00424567: hypothetical protein	0	43250	9	36006	0	0.000824861	***	0.0151216	*
G. vaginalis	clust_2146	Regulator of polyketide synthase expression	0	43250	9	36006	0	0.000824861	***	0.0151216	*
G. vaginalis	clust_2147	Cytosine deaminase (EC 3.5.4.1)	0	43250	9	36006	0	0.000824861	***	0.0151216	*
G. vaginalis	clust_2148	possible extracellular exo-xylanase	0	43250	9	36006	0	0.000824861	***	0.0151216	*
G. vaginalis	clust_2149	Methyl-accepting chemotaxis protein	0	43250	9	36006	0	0.000824861	***	0.0151216	*
G. vaginalis	clust_2150	Putative glycosyl hydrolase of unknown function (DUF1680)	0	43250	9	36006	0	0.000824861	***	0.0151216	*
G. vaginalis	clust_2151	possible cell surface protein with gram positive anchor domain	0	43250	9	36006	0	0.000824861	***	0.0151216	*
G. vaginalis	clust_2158	hypothetical protein	0	43250	9	36006	0	0.000824861	***	0.0151216	*
G. vaginalis	clust_2159	Beta-glucosidase (EC 3.2.1.21)	0	43250	9	36006	0	0.000824861	***	0.0151216	*
G. vaginalis	clust_2162	hypothetical protein	0	43250	8	36007	0	0.00181565	**	0.0270479	*
G. vaginalis	clust_2163	Mobile element protein	0	43250	8	36007	0	0.00181565	**	0.0270479	*
G. vaginalis	clust_2194	hypothetical protein	0	43250	8	36007	0	0.00181565	**	0.0270479	*
G. vaginalis	clust_2195	hypothetical protein	0	43250	8	36007	0	0.00181565	**	0.0270479	*
G. vaginalis	clust_2196	putative transporter	0	43250	8	36007	0	0.00181565	**	0.0270479	*
G. vaginalis	clust_2197	conserved hypothetical protein	0	43250	8	36007	0	0.00181565	**	0.0270479	*
G. vaginalis	clust_2198	hypothetical protein	0	43250	8	36007	0	0.00181565	**	0.0270479	*
G. vaginalis	clust_2199	Transposase and inactivated derivatives	0	43250	8	36007	0	0.00181565	**	0.0270479	*
G. vaginalis	clust_2200	hypothetical protein	0	43250	8	36007	0	0.00181565	**	0.0270479	*
G. vaginalis	clust_2201	hypothetical protein	0	43250	8	36007	0	0.00181565	**	0.0270479	*
G. vaginalis	clust_2202	"Alpha-galactosidase "	0	43250	8	36007	0	0.00181565	**	0.0270479	*
G. vaginalis	clust_2203	hypothetical protein	0	43250	8	36007	0	0.00181565	**	0.0270479	*
G. vaginalis	clust_2204	probable LacI-type transcriptional regulator	0	43250	8	36007	0	0.00181565	**	0.0270479	*
G. vaginalis	clust_2205	hypothetical protein	0	43250	8	36007	0	0.00181565	**	0.0270479	*
G. vaginalis	clust_2206	ABC-type sugar transport systems, permease components	0	43250	8	36007	0	0.00181565	**	0.0270479	*
G. vaginalis	clust_2207	ABC-type sugar transport system, permease component	0	43250	8	36007	0	0.00181565	**	0.0270479	*
G. vaginalis	clust_2208	hypothetical protein	0	43250	8	36007	0	0.00181565	**	0.0270479	*
G. vaginalis	clust_2209	LPXTG-motif cell wall anchor domain protein	0	43250	8	36007	0	0.00181565	**	0.0270479	*
G. vaginalis	clust_2210	Arabinose-proton symporter	0	43250	8	36007	0	0.00181565	**	0.0270479	*
G. vaginalis	clust_2211	FIG00425312: hypothetical protein	0	43250	8	36007	0	0.00181565	**	0.0270479	*
G. vaginalis	clust_2212	hypothetical protein	0	43250	8	36007	0	0.00181565	**	0.0270479	*
G. vaginalis	clust_2213	hypothetical protein	0	43250	8	36007	0	0.00181565	**	0.0270479	*
G. vaginalis	clust_2214	hypothetical protein	0	43250	8	36007	0	0.00181565	**	0.0270479	*
G. vaginalis	clust_2215	ABC transporter, ATP-binding protein	0	43250	8	36007	0	0.00181565	**	0.0270479	*
G. vaginalis	clust_2216	hypothetical protein	0	43250	8	36007	0	0.00181565	**	0.0270479	*
G. vaginalis	clust_2217	hypothetical protein	0	43250	8	36007	0	0.00181565	**	0.0270479	*
G. vaginalis	clust_2218	"O-acetylhomoserine sulfhydrylase / O- succinylhomoserine sulfhydrylase "	0	43250	8	36007	0	0.00181565	**	0.0270479	*
G. vaginalis	clust_2219	FIG00424137: hypothetical protein	0	43250	8	36007	0	0.00181565	**	0.0270479	*
G. vaginalis	clust_2220	FIG00425862: hypothetical protein	0	43250	8	36007	0	0.00181565	**	0.0270479	*
G. vaginalis	clust_2221	Glucokinase (EC 2.7.1.2)	0	43250	8	36007	0	0.00181565	**	0.0270479	*
G. vaginalis	clust_2222	hypothetical protein	0	43250	8	36007	0	0.00181565	**	0.0270479	*
G. vaginalis	clust_2223	Aldose 1-epimerase	0	43250	8	36007	0	0.00181565	**	0.0270479	*
G. vaginalis	clust_2224	Mucin-desulfating sulfatase MdsA precursor (EC 3.1.6.14)	0	43250	8	36007	0	0.00181565	**	0.0270479	*
G. vaginalis	clust_2225	hypothetical protein	0	43250	8	36007	0	0.00181565	**	0.0270479	*
G. vaginalis	clust_2226	hypothetical protein	0	43250	8	36007	0	0.00181565	**	0.0270479	*
G. vaginalis	clust_2227	Dihydrodipicolinate synthase (EC 4.2.1.52)	0	43250	8	36007	0	0.00181565	**	0.0270479	*
G. vaginalis	clust_2228	"PTS system, fructose-specific IIC component "	0	43250	8	36007	0	0.00181565	**	0.0270479	*
G. vaginalis	clust_2229	PTS system, fructose-specific IIA component (EC 2.7.1.69) / PTS system, fructose-specific IIB component (EC 2.7.1.69) / PTS system, fructose-specific IIC component (EC 2.7.1.69)	0	43250	8	36007	0	0.00181565	**	0.0270479	*
G. vaginalis	clust_2230	PTS system, fructose-specific IIA component (EC 2.7.1.69)	0	43250	8	36007	0	0.00181565	**	0.0270479	*
G. vaginalis	clust_2231	hypothetical protein	0	43250	8	36007	0	0.00181565	**	0.0270479	*
G. vaginalis	clust_2232	Transcriptional antiterminator of lichenan operon, BglG family	0	43250	8	36007	0	0.00181565	**	0.0270479	*
G. vaginalis	clust_2233	hypothetical protein	0	43250	8	36007	0	0.00181565	**	0.0270479	*
G. vaginalis	clust_2235	Transcriptional regulator, TetR family	0	43250	8	36007	0	0.00181565	**	0.0270479	*
G. vaginalis	clust_2237	MSM (multiple sugar metabolism) operon regulatory protein	0	43250	8	36007	0	0.00181565	**	0.0270479	*
G. vaginalis	clust_2238	WhiB-type transcriptional regulator	0	43250	8	36007	0	0.00181565	**	0.0270479	*
G. vaginalis	clust_2239	hypothetical protein	0	43250	8	36007	0	0.00181565	**	0.0270479	*
G. vaginalis	clust_2240	hypothetical protein	0	43250	8	36007	0	0.00181565	**	0.0270479	*
G. vaginalis	clust_2241	FIG00424307: hypothetical protein	0	43250	8	36007	0	0.00181565	**	0.0270479	*
G. vaginalis	clust_2242	FIG00426652: hypothetical protein	0	43250	8	36007	0	0.00181565	**	0.0270479	*
G. vaginalis	clust_2243	FIG00425130: hypothetical protein	0	43250	8	36007	0	0.00181565	**	0.0270479	*
G. vaginalis	clust_2244	PTS system, N-acetylglucosamine-specific IIA component (EC 2.7.1.69) / PTS system, N-acetylglucosamine-specific IIB component (EC 2.7.1.69) / PTS system, N-acetylglucosamine-specific IIC component (EC 2.7.1.69)	0	43250	8	36007	0	0.00181565	**	0.0270479	*
G. vaginalis	clust_2245	FIG00423906: hypothetical protein	0	43250	8	36007	0	0.00181565	**	0.0270479	*
G. vaginalis	clust_2246	hypothetical protein	0	43250	8	36007	0	0.00181565	**	0.0270479	*
G. vaginalis	clust_2247	sucrose PTS II ABC( EC:2.7.1.69 )	0	43250	8	36007	0	0.00181565	**	0.0270479	*
G. vaginalis	clust_2253	Bifidobacterial FemAB-like protein type 1	0	43250	8	36007	0	0.00181565	**	0.0270479	*
G. vaginalis	clust_2254	Alpha-N-arabinofuranosidase (EC 3.2.1.55)	0	43250	8	36007	0	0.00181565	**	0.0270479	*
G. vaginalis	clust_2255	Serine/threonine protein kinase	0	43250	8	36007	0	0.00181565	**	0.0270479	*
G. vaginalis	clust_2256	Carbon starvation protein A	0	43250	8	36007	0	0.00181565	**	0.0270479	*
G. vaginalis	clust_2257	Uncharacterized small protein	0	43250	8	36007	0	0.00181565	**	0.0270479	*
G. vaginalis	clust_2258	hypothetical protein	0	43250	8	36007	0	0.00181565	**	0.0270479	*
G. vaginalis	clust_2260	COG family: dihydrodipicolinate reductase	0	43250	8	36007	0	0.00181565	**	0.0270479	*
G. vaginalis	clust_2261	narrowly conserved hypothetical protein	0	43250	8	36007	0	0.00181565	**	0.0270479	*
G. vaginalis	clust_2262	DNA topoisomerase III (EC 5.99.1.2)	0	43250	8	36007	0	0.00181565	**	0.0270479	*
G. vaginalis	clust_2263	Response regulators consisting of a CheY-like receiver domain and a winged-helix DNA-binding domain	0	43250	8	36007	0	0.00181565	**	0.0270479	*
G. vaginalis	clust_2264	Signal transduction histidine kinase	0	43250	8	36007	0	0.00181565	**	0.0270479	*
G. vaginalis	clust_2265	branched-chain amino acid permease	0	43250	8	36007	0	0.00181565	**	0.0270479	*
G. vaginalis	clust_2276	hypothetical protein	0	43250	8	36007	0	0.00181565	**	0.0270479	*
G. vaginalis	clust_2280	hypothetical protein	0	43250	8	36007	0	0.00181565	**	0.0270479	*
G. vaginalis	clust_2282	polysaccharide biosynthesis protein	0	43250	8	36007	0	0.00181565	**	0.0270479	*
G. vaginalis	clust_2284	hypothetical protein	0	43250	8	36007	0	0.00181565	**	0.0270479	*
G. vaginalis	clust_2285	Transcriptional regulator, TetR family	0	43250	8	36007	0	0.00181565	**	0.0270479	*
G. vaginalis	clust_2286	Methyltransferase type 11	0	43250	8	36007	0	0.00181565	**	0.0270479	*
G. vaginalis	clust_2292	CRISPR-associated helicase Cas3	0	43250	8	36007	0	0.00181565	**	0.0270479	*

## Sheet: GO_results
Gene set enrichment analysis results: Gene Ontology (GO) categories in G. vaginalis compared to 20 Bifidobacterium spp. strains
Group	GO category	a	b	c	d	Odds ratio	Fisher's exact test p-value		FDR-adjusted q-value
G. vaginalis	GO:0004850 uridine phosphorylase activity	37	8324	0	7004	Inf	1.70958e-10	***	2.5035e-08	***
G. vaginalis	GO:0004124 cysteine synthase activity	35	8326	0	7004	Inf	5.91807e-10	***	7.28752e-08	***
G. vaginalis	GO:0003985 acetyl-CoA C-acetyltransferase activity	32	8329	0	7004	Inf	3.85734e-09	***	3.53043e-07	***
G. vaginalis	GO:0003988 acetyl-CoA C-acyltransferase activity	32	8329	0	7004	Inf	3.85734e-09	***	3.53043e-07	***
G. vaginalis	GO:0004421 hydroxymethylglutaryl-CoA synthase activity	32	8329	0	7004	Inf	3.85734e-09	***	3.53043e-07	***
G. vaginalis	GO:0004452 isopentenyl-diphosphate delta-isomerase activity	30	8331	0	7004	Inf	1.3597e-08	***	1.13133e-06	***
G. vaginalis	GO:0004496 mevalonate kinase activity	30	8331	0	7004	Inf	1.3597e-08	***	1.13133e-06	***
G. vaginalis	GO:0004163 diphosphomevalonate decarboxylase activity	27	8334	0	7004	Inf	9.17403e-08	***	5.82061e-06	***
G. vaginalis	GO:0004420 hydroxymethylglutaryl-CoA reductase (NADPH) activity	25	8336	0	7004	Inf	3.32527e-07	***	1.21738e-05	***
G. vaginalis	GO:0004103 choline kinase activity	10	8351	0	7004	Inf	0.00265689	**	0.0401936	*
G. vaginalis	GO:0004105 choline-phosphate cytidylyltransferase activity	10	8351	0	7004	Inf	0.00265689	**	0.0401936	*
G. vaginalis	GO:0009001 serine O-acetyltransferase activity	35	8326	1	7003	29.4356	1.58475e-08	***	1.28928e-06	***
G. vaginalis	GO:0050118 N-acetyldiaminopimelate deacetylase activity	27	8334	1	7003	22.686	1.11417e-06	***	3.88475e-05	***
G. vaginalis	GO:0008677 2-dehydropantoate 2-reductase activity	35	8326	5	6999	5.88378	1.71452e-05	***	0.000486579	***
G. vaginalis	GO:0004512 inositol-3-phosphate synthase activity	33	8328	5	6999	5.54624	2.77406e-05	***	0.000752284	***
G. vaginalis	GO:0008897 phosphopantetheinyltransferase activity	34	8327	6	6998	4.76181	8.18242e-05	***	0.00201046	**
G. vaginalis	GO:0004013 adenosylhomocysteinase activity	25	8336	5	6999	4.19765	0.00140285	**	0.0239992	*
G. vaginalis	GO:0004308 exo-alpha-sialidase activity	47	8314	11	6993	3.59348	2.92701e-05	***	0.000787926	***
G. vaginalis	GO:0008829 dCTP deaminase activity	35	8326	11	6993	2.67216	0.002858	**	0.0428818	*
G. vaginalis	GO:0008834 di-trans,poly-cis-decaprenylcistransferase activity	35	8326	11	6993	2.67216	0.002858	**	0.0428818	*
G. vaginalis	GO:0008782 adenosylhomocysteine nucleosidase activity	60	8301	21	6983	2.4033	0.000309104	***	0.00611693	**
G. vaginalis	GO:0008930 methylthioadenosine nucleosidase activity	60	8301	21	6983	2.4033	0.000309104	***	0.00611693	**
G. vaginalis	GO:0009002 serine-type D-Ala-D-Ala carboxypeptidase activity	71	8290	25	6979	2.39068	0.00011835	***	0.00275975	**
G. vaginalis	GO:0004022 alcohol dehydrogenase activity	63	8298	24	6980	2.2079	0.00073455	***	0.0136507	*
G. vaginalis	GO:0004616 phosphogluconate dehydrogenase (decarboxylating) activity	60	8301	23	6981	2.19371	0.00121536	**	0.0211879	*
G. vaginalis	GO:0008477 purine nucleosidase activity	115	8246	46	6958	2.10936	1.03851e-05	***	0.000314213	***
G. vaginalis	GO:0008955 peptidoglycan glycosyltransferase activity	61	8300	25	6979	2.05153	0.00220038	**	0.0345733	*
G. vaginalis	GO:0008444 CDP-diacylglycerol-glycerol-3-phosphate 3-phosphatidyltransferase activity	105	8256	45	6959	1.96666	9.96159e-05	***	0.00236814	**
G. vaginalis	GO:0003887 DNA-directed DNA polymerase activity	269	8092	151	6853	1.50865	5.52188e-05	***	0.00141368	**
G. vaginalis	GO:0004558 alpha-glucosidase activity	38	8323	61	6943	0.519691	0.00158564	**	0.0261487	*
G. vaginalis	GO:0004069 aspartate transaminase activity	75	8286	121	6883	0.514912	6.45118e-06	***	0.000196815	***
G. vaginalis	GO:0003848 2-amino-4-hydroxy-6-hydroxymethyldihydropteridine diphosphokinase activity	6	8355	19	6985	0.26403	0.00235668	**	0.0362512	*
G. vaginalis	GO:0004129 cytochrome-c oxidase activity	6	8355	20	6984	0.250786	0.00138648	**	0.0238305	*
G. vaginalis	GO:0004557 alpha-galactosidase activity	8	8353	33	6971	0.202361	5.6731e-06	***	0.000174531	***
G. vaginalis	GO:0003961 O-acetylhomoserine aminocarboxypropyltransferase activity	8	8353	40	6964	0.166772	9.56296e-08	***	5.82061e-06	***
G. vaginalis	GO:0008982 protein-N(PI)-phosphohistidine-sugar phosphotransferase activity	13	8348	69	6935	0.156542	7.20628e-13	***	1.46568e-10	***
G. vaginalis	GO:0004834 tryptophan synthase activity	7	8354	40	6964	0.145905	2.59897e-08	***	1.98225e-06	***
G. vaginalis	GO:0004565 beta-galactosidase activity	14	8347	109	6895	0.106112	1.3151e-23	***	1.20364e-20	***
G. vaginalis	GO:0004617 phosphoglycerate dehydrogenase activity	1	8360	34	6970	0.0245481	4.69534e-11	***	7.81347e-09	***
G. vaginalis	GO:0008422 beta-glucosidase activity	0	8361	79	6925	0	8.74472e-28	***	1.06715e-24	***
G. vaginalis	GO:0008750 NAD(P)+ transhydrogenase (AB-specific) activity	0	8361	60	6944	0	2.94337e-21	***	1.79595e-18	***
G. vaginalis	GO:0004049 anthranilate synthase activity	0	8361	45	6959	0	4.10302e-16	***	1.50211e-13	***
G. vaginalis	GO:0003861 3-isopropylmalate dehydratase activity	0	8361	40	6964	0	2.1191e-14	***	5.17203e-12	***
G. vaginalis	GO:0003984 acetolactate synthase activity	0	8361	40	6964	0	2.1191e-14	***	5.17203e-12	***
G. vaginalis	GO:0004355 glutamate synthase (NADPH) activity	0	8361	40	6964	0	2.1191e-14	***	5.17203e-12	***
G. vaginalis	GO:0004775 succinate-CoA ligase (ADP-forming) activity	0	8361	40	6964	0	2.1191e-14	***	5.17203e-12	***
G. vaginalis	GO:0004455 ketol-acid reductoisomerase activity	0	8361	36	6968	0	4.96568e-13	***	1.06937e-10	***
G. vaginalis	GO:0009016 succinyldiaminopimelate transaminase activity	0	8361	35	6969	0	1.09232e-12	***	2.10473e-10	***
G. vaginalis	GO:0004148 dihydrolipoyl dehydrogenase activity	0	8361	32	6972	0	1.16215e-11	***	2.02601e-09	***
G. vaginalis	GO:0009018 sucrose phosphorylase activity	0	8361	29	6975	0	1.23557e-10	***	1.88476e-08	***
G. vaginalis	GO:0046556 alpha-N-arabinofuranosidase activity	0	8361	28	6976	0	2.71645e-10	***	3.82497e-08	***
G. vaginalis	GO:0004564 beta-fructofuranosidase activity	0	8361	27	6977	0	5.97175e-10	***	7.28752e-08	***
G. vaginalis	GO:0047575 4-carboxymuconolactone decarboxylase activity	0	8361	27	6977	0	5.97175e-10	***	7.28752e-08	***
G. vaginalis	GO:0004123 cystathionine gamma-lyase activity	0	8361	26	6978	0	1.31271e-09	***	1.41348e-07	***
G. vaginalis	GO:0008253 5'-nucleotidase activity	0	8361	26	6978	0	1.31271e-09	***	1.41348e-07	***
G. vaginalis	GO:0008889 glycerophosphodiester phosphodiesterase activity	0	8361	25	6979	0	2.88536e-09	***	2.85494e-07	***
G. vaginalis	GO:0047631 ADP-ribose diphosphatase activity	0	8361	24	6980	0	6.34159e-09	***	5.52775e-07	***
G. vaginalis	GO:0004622 lysophospholipase activity	0	8361	22	6982	0	3.06262e-08	***	2.28821e-06	***
G. vaginalis	GO:0009014 succinyl-diaminopimelate desuccinylase activity	0	8361	21	6983	0	6.7296e-08	***	4.65537e-06	***
G. vaginalis	GO:0050518 2-C-methyl-D-erythritol 4-phosphate cytidylyltransferase activity	0	8361	21	6983	0	6.7296e-08	***	4.65537e-06	***
G. vaginalis	GO:0000105 histidine biosynthetic process	0	8361	20	6984	0	1.4786e-07	***	5.82061e-06	***
G. vaginalis	GO:0000210 NAD+ diphosphatase activity	0	8361	20	6984	0	1.4786e-07	***	5.82061e-06	***
G. vaginalis	GO:0003852 2-isopropylmalate synthase activity	0	8361	20	6984	0	1.4786e-07	***	5.82061e-06	***
G. vaginalis	GO:0003862 3-isopropylmalate dehydrogenase activity	0	8361	20	6984	0	1.4786e-07	***	5.82061e-06	***
G. vaginalis	GO:0003879 ATP phosphoribosyltransferase activity	0	8361	20	6984	0	1.4786e-07	***	5.82061e-06	***
G. vaginalis	GO:0003942 N-acetyl-gamma-glutamyl-phosphate reductase activity	0	8361	20	6984	0	1.4786e-07	***	5.82061e-06	***
G. vaginalis	GO:0003949 1-(5-phosphoribosyl)-5-[(5-phosphoribosylamino)methylideneamino]imidazole-4-carboxamide isomerase activity	0	8361	20	6984	0	1.4786e-07	***	5.82061e-06	***
G. vaginalis	GO:0003991 acetylglutamate kinase activity	0	8361	20	6984	0	1.4786e-07	***	5.82061e-06	***
G. vaginalis	GO:0003992 acetylornithine transaminase activity	0	8361	20	6984	0	1.4786e-07	***	5.82061e-06	***
G. vaginalis	GO:0004048 anthranilate phosphoribosyltransferase activity	0	8361	20	6984	0	1.4786e-07	***	5.82061e-06	***
G. vaginalis	GO:0004108 citrate (Si)-synthase activity	0	8361	20	6984	0	1.4786e-07	***	5.82061e-06	***
G. vaginalis	GO:0004122 cystathionine beta-synthase activity	0	8361	20	6984	0	1.4786e-07	***	5.82061e-06	***
G. vaginalis	GO:0004160 dihydroxy-acid dehydratase activity	0	8361	20	6984	0	1.4786e-07	***	5.82061e-06	***
G. vaginalis	GO:0004354 glutamate dehydrogenase (NADP+) activity	0	8361	20	6984	0	1.4786e-07	***	5.82061e-06	***
G. vaginalis	GO:0004358 glutamate N-acetyltransferase activity	0	8361	20	6984	0	1.4786e-07	***	5.82061e-06	***
G. vaginalis	GO:0004399 histidinol dehydrogenase activity	0	8361	20	6984	0	1.4786e-07	***	5.82061e-06	***
G. vaginalis	GO:0004400 histidinol-phosphate transaminase activity	0	8361	20	6984	0	1.4786e-07	***	5.82061e-06	***
G. vaginalis	GO:0004424 imidazoleglycerol-phosphate dehydratase activity	0	8361	20	6984	0	1.4786e-07	***	5.82061e-06	***
G. vaginalis	GO:0004425 indole-3-glycerol-phosphate synthase activity	0	8361	20	6984	0	1.4786e-07	***	5.82061e-06	***
G. vaginalis	GO:0004450 isocitrate dehydrogenase (NADP+) activity	0	8361	20	6984	0	1.4786e-07	***	5.82061e-06	***
G. vaginalis	GO:0004585 ornithine carbamoyltransferase activity	0	8361	20	6984	0	1.4786e-07	***	5.82061e-06	***
G. vaginalis	GO:0004635 phosphoribosyl-AMP cyclohydrolase activity	0	8361	20	6984	0	1.4786e-07	***	5.82061e-06	***
G. vaginalis	GO:0004636 phosphoribosyl-ATP diphosphatase activity	0	8361	20	6984	0	1.4786e-07	***	5.82061e-06	***
G. vaginalis	GO:0004648 phosphoserine transaminase activity	0	8361	20	6984	0	1.4786e-07	***	5.82061e-06	***
G. vaginalis	GO:0004793 threonine aldolase activity	0	8361	20	6984	0	1.4786e-07	***	5.82061e-06	***
G. vaginalis	GO:0004794 L-threonine ammonia-lyase activity	0	8361	20	6984	0	1.4786e-07	***	5.82061e-06	***
G. vaginalis	GO:0008478 pyridoxal kinase activity	0	8361	20	6984	0	1.4786e-07	***	5.82061e-06	***
G. vaginalis	GO:0008661 1-deoxy-D-xylulose-5-phosphate synthase activity	0	8361	20	6984	0	1.4786e-07	***	5.82061e-06	***
G. vaginalis	GO:0008666 2,3,4,5-tetrahydropyridine-2,6-dicarboxylate N-succinyltransferase activity	0	8361	20	6984	0	1.4786e-07	***	5.82061e-06	***
G. vaginalis	GO:0008685 2-C-methyl-D-erythritol 2,4-cyclodiphosphate synthase activity	0	8361	20	6984	0	1.4786e-07	***	5.82061e-06	***
G. vaginalis	GO:0008836 diaminopimelate decarboxylase activity	0	8361	20	6984	0	1.4786e-07	***	5.82061e-06	***
G. vaginalis	GO:0008837 diaminopimelate epimerase activity	0	8361	20	6984	0	1.4786e-07	***	5.82061e-06	***
G. vaginalis	GO:0030604 1-deoxy-D-xylulose-5-phosphate reductoisomerase activity	0	8361	20	6984	0	1.4786e-07	***	5.82061e-06	***
G. vaginalis	GO:0050380 undecaprenyl-diphosphatase activity	0	8361	20	6984	0	1.4786e-07	***	5.82061e-06	***
G. vaginalis	GO:0050515 4-(cytidine 5'-diphospho)-2-C-methyl-D-erythritol kinase activity	0	8361	20	6984	0	1.4786e-07	***	5.82061e-06	***
G. vaginalis	GO:0051745 4-hydroxy-3-methylbut-2-en-1-yl diphosphate reductase activity	0	8361	20	6984	0	1.4786e-07	***	5.82061e-06	***
G. vaginalis	GO:0003994 aconitate hydratase activity	0	8361	19	6985	0	3.24848e-07	***	1.20128e-05	***
G. vaginalis	GO:0008797 aspartate ammonia-lyase activity	0	8361	19	6985	0	3.24848e-07	***	1.20128e-05	***
G. vaginalis	GO:0008878 glucose-1-phosphate adenylyltransferase activity	0	8361	19	6985	0	3.24848e-07	***	1.20128e-05	***
G. vaginalis	GO:0030272 5-formyltetrahydrofolate cyclo-ligase activity	0	8361	19	6985	0	3.24848e-07	***	1.20128e-05	***
G. vaginalis	GO:0004150 dihydroneopterin aldolase activity	0	8361	18	6986	0	7.13634e-07	***	2.51213e-05	***
G. vaginalis	GO:0003934 GTP cyclohydrolase I activity	0	8361	17	6987	0	1.56761e-06	***	5.17027e-05	***
G. vaginalis	GO:0004081 bis(5'-nucleosyl)-tetraphosphatase (asymmetrical) activity	0	8361	17	6987	0	1.56761e-06	***	5.17027e-05	***
G. vaginalis	GO:0008887 glycerate kinase activity	0	8361	17	6987	0	1.56761e-06	***	5.17027e-05	***
G. vaginalis	GO:0004029 aldehyde dehydrogenase (NAD) activity	0	8361	16	6988	0	3.44321e-06	***	0.000108669	***
G. vaginalis	GO:0004514 nicotinate-nucleotide diphosphorylase (carboxylating) activity	0	8361	16	6988	0	3.44321e-06	***	0.000108669	***
G. vaginalis	GO:0008734 L-aspartate oxidase activity	0	8361	16	6988	0	3.44321e-06	***	0.000108669	***
G. vaginalis	GO:0031071 cysteine desulfurase activity	0	8361	16	6988	0	3.44321e-06	***	0.000108669	***
G. vaginalis	GO:0003962 cystathionine gamma-synthase activity	0	8361	14	6990	0	1.6608e-05	***	0.000476903	***
G. vaginalis	GO:0008658 penicillin binding	0	8361	14	6990	0	1.6608e-05	***	0.000476903	***
G. vaginalis	GO:0008696 4-amino-4-deoxychorismate lyase activity	0	8361	14	6990	0	1.6608e-05	***	0.000476903	***
G. vaginalis	GO:0009044 xylan 1,4-beta-xylosidase activity	0	8361	14	6990	0	1.6608e-05	***	0.000476903	***
G. vaginalis	GO:0009252 peptidoglycan biosynthetic process	0	8361	14	6990	0	1.6608e-05	***	0.000476903	***
G. vaginalis	GO:0047605 acetolactate decarboxylase activity	0	8361	10	6994	0	0.000386026	***	0.00747746	**
G. vaginalis	GO:0004131 cytosine deaminase activity	0	8361	9	6995	0	0.000847436	***	0.0154351	*
G. vaginalis	GO:0008663 2',3'-cyclic-nucleotide 2'-phosphodiesterase activity	0	8361	9	6995	0	0.000847436	***	0.0154351	*
G. vaginalis	GO:0009384 N-acylmannosamine kinase activity	0	8361	9	6995	0	0.000847436	***	0.0154351	*

## Sheet: KEGG_results
Gene set enrichment analysis results: KEGG pathways in G. vaginalis compared to 20 Bifidobacterium spp. strains
Group	KEGG pathway	a	b	c	d	Odds ratio	Fisher's exact test p-value		FDR-adjusted q-value
G. vaginalis	281 Geraniol degradation	32	10054	5	8483	5.39953	4.4559e-05	***	0.00115695	**
G. vaginalis	980 Metabolism of xenobiotics by cytochrome P450	63	10023	24	8464	2.21656	0.000733546	***	0.0136507	*
G. vaginalis	982 Drug metabolism - cytochrome P450	63	10023	24	8464	2.21656	0.000733546	***	0.0136507	*
G. vaginalis	642 Ethylbenzene degradation	124	9962	55	8433	1.90842	5.72481e-05	***	0.00143551	**
G. vaginalis	592 alpha-Linolenic acid metabolism	131	9955	63	8425	1.75973	0.00020449	***	0.00442982	**
G. vaginalis	626 Naphthalene and anthracene degradation	156	9930	79	8409	1.67217	0.000165432	***	0.00370079	**
G. vaginalis	231 Puromycin biosynthesis	130	9956	67	8421	1.6411	0.000911242	***	0.0164338	*
G. vaginalis	983 Drug metabolism - other enzymes	248	9838	136	8352	1.54805	4.12721e-05	***	0.00108703	**
G. vaginalis	970 Aminoacyl-tRNA biosynthesis	801	9285	461	8027	1.50208	9.97202e-12	***	1.82538e-09	***
G. vaginalis	550 Peptidoglycan biosynthesis	541	9545	328	8160	1.41003	1.42145e-06	***	4.81846e-05	***
G. vaginalis	650 Butanoate metabolism	346	9740	212	8276	1.38673	0.00020291	***	0.00442174	**
G. vaginalis	240 Pyrimidine metabolism	1233	8853	783	7705	1.37049	5.13214e-11	***	8.16902e-09	***
G. vaginalis	860 Porphyrin and chlorophyll metabolism	385	9701	239	8249	1.36974	0.000165782	***	0.00370079	**
G. vaginalis	564 Glycerophospholipid metabolism	378	9708	251	8237	1.27777	0.0029496	**	0.0438963	*
G. vaginalis	230 Purine metabolism	1804	8282	1239	7249	1.27439	1.60624e-09	***	1.68013e-07	***
G. vaginalis	190 Oxidative phosphorylation	391	9695	261	8227	1.27123	0.00305684	**	0.0451254	*
G. vaginalis	30 Pentose phosphate pathway	3690	6396	2784	5704	1.18202	6.8667e-08	***	4.65537e-06	***
G. vaginalis	20 Citrate cycle (TCA cycle)	1304	8782	1241	7247	0.867111	0.000898546	***	0.016285	*
G. vaginalis	52 Galactose metabolism	1093	8993	1147	7341	0.777887	2.59143e-08	***	1.98225e-06	***
G. vaginalis	760 Nicotinate and nicotinamide metabolism	289	9797	317	8171	0.760379	0.00104133	**	0.0182407	*
G. vaginalis	400 Phenylalanine, tyrosine and tryptophan biosynthesis	428	9658	477	8011	0.744279	1.58921e-05	***	0.000476894	***
G. vaginalis	604 Glycosphingolipid biosynthesis - ganglio series	227	9859	267	8221	0.708955	0.00017075	***	0.00378857	**
G. vaginalis	330 Arginine and proline metabolism	410	9676	481	8007	0.705384	3.89255e-07	***	1.39712e-05	***
G. vaginalis	401 Novobiocin biosynthesis	133	9953	162	8326	0.686803	0.00144544	**	0.0245457	*
G. vaginalis	260 Glycine, serine and threonine metabolism	393	9693	480	8008	0.676444	1.95188e-08	***	1.55344e-06	***
G. vaginalis	53 Ascorbate and aldarate metabolism	426	9660	529	7959	0.663515	7.63992e-10	***	9.0225e-08	***
G. vaginalis	790 Folate biosynthesis	157	9929	201	8287	0.651945	7.02171e-05	***	0.00173692	**
G. vaginalis	940 Phenylpropanoid biosynthesis	144	9942	186	8302	0.646508	9.19802e-05	***	0.00220091	**
G. vaginalis	561 Glycerolipid metabolism	126	9960	166	8322	0.63423	0.000142809	***	0.00326765	**
G. vaginalis	910 Nitrogen metabolism	120	9966	162	8326	0.618869	8.44517e-05	***	0.00203406	**
G. vaginalis	340 Histidine metabolism	236	9850	324	8164	0.603743	5.23999e-09	***	4.67892e-07	***
G. vaginalis	600 Sphingolipid metabolism	159	9927	248	8240	0.532201	4.75188e-10	***	6.4432e-08	***
G. vaginalis	500 Starch and sucrose metabolism	406	9680	627	7861	0.525876	2.93178e-23	***	2.14665e-20	***
G. vaginalis	750 Vitamin B6 metabolism	35	10051	63	8425	0.465696	0.000228725	***	0.00486839	**
G. vaginalis	531 Glycosaminoglycan degradation	83	10003	201	8287	0.342116	9.37632e-18	***	4.29084e-15	***
G. vaginalis	4150 mTOR signaling pathway	9	10077	33	8455	0.228824	1.6674e-05	***	0.000476903	***
G. vaginalis	660 C5-Branched dibasic acid metabolism	35	10051	129	8359	0.225643	7.97238e-18	***	4.16956e-15	***
G. vaginalis	290 Valine, leucine and isoleucine biosynthesis	35	10051	219	8269	0.1315	8.85864e-42	***	3.24315e-38	***
G. vaginalis	460 Cyanoamino acid metabolism	0	10086	87	8401	0	2.02692e-30	***	3.71028e-27	***
G. vaginalis	1040 Biosynthesis of unsaturated fatty acids	0	10086	20	8468	0	1.55852e-07	***	6.06996e-06	***
G. vaginalis	410 beta-Alanine metabolism	0	10086	19	8469	0	3.41462e-07	***	1.23772e-05	***
G. vaginalis	930 Caprolactam degradation	0	10086	13	8475	0	3.77164e-05	***	0.00100058	**
G. vaginalis	364 Fluorobenzoate degradation	0	10086	8	8480	0	0.00189855	**	0.0302199	*

## Sheet: Key
Key
a = no. focal clade genomes' coding sequences in this category
b = no. focal clade genomes' coding sequences not in this category
c = no. other clade genomes' coding sequences in this category
d = no. other clade genomes' coding sequences not in this category
Odds ratio calculated as ad/bc. OR > 1 overrepresented, OR < 1 underrepresented; OR = 0 absent from clade; OR = Inf (infinite) unique to clade
p-value obtained by Fisher's exact test. Significance: <0.05*, <0.01**, <0.001***.
q-value obtained after adjustment for false discovery rate
