# Supplementary material for: Focusing the diversity of Gardnerella vaginalis through the lens of ecotypes
Source: Evol Appl. 2017 Nov 16;11(3):312–24. doi: 10.1111/eva.12555 (PMC5881158; doi:10.1111/eva.12555)
Supplement: Supplementary file 5 [file EVA-11-312-s005.xlsx]

## Sheet: Gene_Products
Table S2(A). Enrichment of gene products among clades 1 and 2 vs. clade 3.
Clade(s)	Category	a	b	c	d	Odds ratio	p-value	q-value
1,2	N-Acetyl-D-glucosamine ABC transport system, sugar-binding protein	44	32340	0	12121	Inf	1.31913e-06	0.00016762	***
1,2	ATPase component STY3233 of energizing module of queuosine-regulated ECF transporter	39	32345	0	12121	Inf	5.7309e-06	0.000350974	***
1,2	Galactose-1-phosphate uridylyltransferase (EC 2.7.7.10)	39	32345	0	12121	Inf	5.7309e-06	0.000350974	***
1,2	periplasmic binding protein/LacI transcriptional regulator	36	32348	0	12121	Inf	1.52949e-05	0.000772776	***
1,2	Transmembrane component STY3231 of energizing module of queuosine-regulated ECF transporter	34	32350	0	12121	Inf	2.56331e-05	0.00119758	**
1,2	Glycosyltransferase	28	32356	0	12121	Inf	0.000181247	0.00563539	**
1,2	ABC transporter membrane-spanning permease, Pep export, Vex3	25	32359	0	12121	Inf	0.000484081	0.00858183	**
1,2	Adenosylhomocysteinase (EC 3.3.1.1)	25	32359	0	12121	Inf	0.000484081	0.00858183	**
1,2	ATPase component STY3232 of energizing module of queuosine-regulated ECF transporter	25	32359	0	12121	Inf	0.000484081	0.00858183	**
1,2	COG0765: ABC-type amino acid transport system, permease component	25	32359	0	12121	Inf	0.000484081	0.00858183	**
1,2	dehydrogenase clustered with L-fuconate utilization genes	25	32359	0	12121	Inf	0.000484081	0.00858183	**
1,2	dTDP-4-dehydrorhamnose 3,5-epimerase (EC 5.1.3.13) / dTDP-4-dehydrorhamnose reductase (EC 1.1.1.133)	25	32359	0	12121	Inf	0.000484081	0.00858183	**
1,2	dTDP-rhamnosyl transferase RfbF (EC 2.-.-.-)	25	32359	0	12121	Inf	0.000484081	0.00858183	**
1,2	FIG00424992: hypothetical protein	25	32359	0	12121	Inf	0.000484081	0.00858183	**
1,2	FIG00425541: hypothetical protein	25	32359	0	12121	Inf	0.000484081	0.00858183	**
1,2	FIG00425976: hypothetical protein	27	32357	0	12121	Inf	0.000295533	0.00858183	**
1,2	FIG00672255: hypothetical protein	25	32359	0	12121	Inf	0.000484081	0.00858183	**
1,2	FIG00672439: hypothetical protein	25	32359	0	12121	Inf	0.000484081	0.00858183	**
1,2	Glucose-1-phosphate thymidylyltransferase (EC 2.7.7.24)	25	32359	0	12121	Inf	0.000484081	0.00858183	**
1,2	L-fuconate dehydratase (EC 4.2.1.68)	25	32359	0	12121	Inf	0.000484081	0.00858183	**
1,2	L-fucose mutarotase	25	32359	0	12121	Inf	0.000484081	0.00858183	**
1,2	Lactaldehyde reductase (EC 1.1.1.77)	25	32359	0	12121	Inf	0.000484081	0.00858183	**
1,2	N-Acetyl-D-glucosamine ABC transport system, permease protein 2	25	32359	0	12121	Inf	0.000484081	0.00858183	**
1,2	O-antigen export system permease protein	25	32359	0	12121	Inf	0.000484081	0.00858183	**
1,2	Peptidoglycan interpeptide bridge formation enzyme	25	32359	0	12121	Inf	0.000484081	0.00858183	**
1,2	possible chlorohydrolase-like protein	25	32359	0	12121	Inf	0.000484081	0.00858183	**
1,2	Predicted transcriptional regulator of N-Acetylglucosamine utilization, GntR family	25	32359	0	12121	Inf	0.000484081	0.00858183	**
1,2	probable amino-acid binding protein for ABC transporter system	25	32359	0	12121	Inf	0.000484081	0.00858183	**
1,2	Probable protease htpX homolog	25	32359	0	12121	Inf	0.000484081	0.00858183	**
1,2	putative LPS biosynthesis related glycosyltransferase	25	32359	0	12121	Inf	0.000484081	0.00858183	**
1,2	putative polysaccharide ABC transporter, ATP-binding protein	25	32359	0	12121	Inf	0.000484081	0.00858183	**
1,2	transporter, major facilitator family protein	25	32359	0	12121	Inf	0.000484081	0.00858183	**
1,2	Alpha-L-Rha alpha-1,2-L-rhamnosyltransferase/alpha-L-Rha alpha-1,3-L- rhamnosyltransferase (EC 2.4.1.-)	26	32358	0	12121	Inf	0.000512219	0.00877284	**
1,2	Glycosyltransferase (EC 2.4.1.-)	26	32358	0	12121	Inf	0.000512219	0.00877284	**
1,2	Inositol transport system permease protein	26	32358	0	12121	Inf	0.000512219	0.00877284	**
1,2	Putative homoserine kinase type II, PnuC-associated, THI-regulated branch	26	32358	0	12121	Inf	0.000512219	0.00877284	**
1,2	FIG030330: hypothetical protein	24	32360	0	12121	Inf	0.000798511	0.012843	*
1,2	Gluconate transporter family protein	24	32360	0	12121	Inf	0.000798511	0.012843	*
1,2	Gluconokinase (EC 2.7.1.12)	24	32360	0	12121	Inf	0.000798511	0.012843	*
1,2	Predicted N-acetyl-glucosamine kinase 2, ROK family (EC 2.7.1.59)	24	32360	0	12121	Inf	0.000798511	0.012843	*
1,2	YrdC/Sua5 family protein, required for threonylcarbamoyladenosine (t(6)A) formation in tRNA	24	32360	0	12121	Inf	0.000798511	0.012843	*
1,2	Glucosyl tranferase II	22	32362	0	12121	Inf	0.00129781	0.020022	*
1,2	Huntingtin interacting protein E-like protein	22	32362	0	12121	Inf	0.00129781	0.020022	*
1,2	ABC-type sugar transport system, permease component	21	32363	0	12121	Inf	0.00216714	0.0299986	*
1,2	FIG01279648: hypothetical protein	21	32363	0	12121	Inf	0.00216714	0.0299986	*
1,2	L-arabinose transport ATP-binding protein AraG (TC 3.A.1.2.2)	21	32363	0	12121	Inf	0.00216714	0.0299986	*
1,2	L-arabinose-binding periplasmic protein precursor AraF (TC 3.A.1.2.2)	21	32363	0	12121	Inf	0.00216714	0.0299986	*
1,2	Exonuclease SbcC	66	32318	1	12120	24.7508	2.04324e-08	4.12939e-05	***
1,2	Substrate-specific component STY3230 of queuosine-regulated ECF transporter	42	32342	1	12120	15.7389	3.9513e-05	0.00140098	**
1,2	Adenylate cyclase (EC 4.6.1.1)	25	32359	1	12120	9.36351	0.00379322	0.0497799	*
1,2	Alpha-mannosidase (EC 3.2.1.24)	25	32359	1	12120	9.36351	0.00379322	0.0497799	*
1,2	Type I restriction-modification system, specificity subunit S	43	32341	2	12119	8.05646	0.000152181	0.00480558	**
1,2	Dihydrodipicolinate synthase (EC 4.2.1.52)	50	32334	4	12117	4.68435	0.000579113	0.00983519	**
1,2	Sialidase (EC 3.2.1.18)	43	32341	4	12117	4.02772	0.00269412	0.0365423	*
1,2	COG5512: Zn-ribbon-containing, possibly RNA-binding protein and truncated derivatives	6	32378	10	12111	0.224443	0.0033041	0.0442224	*
1,2	binding-protein-dependent transport systems inner membrane component	4	32380	11	12110	0.136019	0.000265216	0.00812124	**
1,2	SSU ribosomal protein S14p (S29e)	2	32382	8	12113	0.0935238	0.000782416	0.012843	*
1,2	Membrane proteins related to metalloendopeptidases	2	32382	10	12111	0.0748256	8.37786e-05	0.00286977	**
1,2	ABC-type antimicrobial peptide transport system, permease component	0	32384	10	12111	0	2.23935e-06	0.00016762	***
1,2	Asparagine synthetase [glutamine-hydrolyzing] (EC 6.3.5.4)	0	32384	10	12111	0	2.23935e-06	0.00016762	***
1,2	Aspartate racemase (EC 5.1.1.13)	0	32384	10	12111	0	2.23935e-06	0.00016762	***
1,2	Cholinephosphate cytidylyltransferase (EC 2.7.7.15) / Choline kinase (EC 2.7.1.32)	0	32384	10	12111	0	2.23935e-06	0.00016762	***
1,2	FHA domain containing protein	0	32384	10	12111	0	2.23935e-06	0.00016762	***
1,2	FIG00424036: hypothetical protein	0	32384	10	12111	0	2.23935e-06	0.00016762	***
1,2	FIG00424359: hypothetical protein	0	32384	10	12111	0	2.23935e-06	0.00016762	***
1,2	FIG00424909: hypothetical protein	0	32384	10	12111	0	2.23935e-06	0.00016762	***
1,2	FIG00671973: hypothetical protein	0	32384	10	12111	0	2.23935e-06	0.00016762	***
1,2	FIG00672230: hypothetical protein	0	32384	10	12111	0	2.23935e-06	0.00016762	***
1,2	FIG00672462: hypothetical protein	0	32384	10	12111	0	2.23935e-06	0.00016762	***
1,2	FIG00672466: hypothetical protein	0	32384	10	12111	0	2.23935e-06	0.00016762	***
1,2	FIG00672486: hypothetical protein	0	32384	10	12111	0	2.23935e-06	0.00016762	***
1,2	O-antigen export system, permease protein	0	32384	10	12111	0	2.23935e-06	0.00016762	***
1,2	probably carbamoylphosphate synthase large subunit, evidenced by COGnitor	0	32384	10	12111	0	2.23935e-06	0.00016762	***
1,2	Putative glycosilase	0	32384	10	12111	0	2.23935e-06	0.00016762	***
1,2	RNA polymerase sigma-54 factor RpoN	0	32384	10	12111	0	2.23935e-06	0.00016762	***
1,2	serine_threonine protein kinase	0	32384	11	12110	0	6.09525e-07	0.00016762	***
1,2	Sua5 YciO YrdC YwlC family protein	0	32384	10	12111	0	2.23935e-06	0.00016762	***
1,2	FIG00672014: hypothetical protein	0	32384	9	12112	0	8.22674e-06	0.00046184	***
1,2	FIG00672079: hypothetical protein	0	32384	9	12112	0	8.22674e-06	0.00046184	***
1,2	Ascorbate-specific PTS system, EIIA component (EC 2.7.1.-)	0	32384	8	12113	0	3.02209e-05	0.00119758	**
1,2	FIG00672299: hypothetical protein	0	32384	8	12113	0	3.02209e-05	0.00119758	**
1,2	FIG00672327: hypothetical protein	0	32384	8	12113	0	3.02209e-05	0.00119758	**
1,2	FIG00672532: hypothetical protein	0	32384	8	12113	0	3.02209e-05	0.00119758	**
1,2	FIG00672568: hypothetical protein	0	32384	8	12113	0	3.02209e-05	0.00119758	**
1,2	Galactose operon repressor, GalR-LacI family of transcriptional regulators	0	32384	8	12113	0	3.02209e-05	0.00119758	**
1,2	Homoserine O-succinyltransferase (EC 2.3.1.46)	0	32384	8	12113	0	3.02209e-05	0.00119758	**
1,2	O-acetylhomoserine sulfhydrylase (EC 2.5.1.49) / O-succinylhomoserine sulfhydrylase (EC 2.5.1.48)	0	32384	8	12113	0	3.02209e-05	0.00119758	**
1,2	Phosphocarrier protein of PTS system	0	32384	8	12113	0	3.02209e-05	0.00119758	**
1,2	Phosphoenolpyruvate-protein phosphotransferase of PTS system (EC 2.7.3.9)	0	32384	8	12113	0	3.02209e-05	0.00119758	**
1,2	FIG00672551: hypothetical protein	0	32384	7	12114	0	0.000111009	0.00361855	**
1,2	SSU ribosomal protein S14p (S29e) @ SSU ribosomal protein S14p (S29e), zinc-dependent	0	32384	7	12114	0	0.000111009	0.00361855	**
1,2	Tryptophan synthase beta chain (EC 4.2.1.20)	0	32384	7	12114	0	0.000111009	0.00361855	**
1,2	2-amino-4-hydroxy-6-hydroxymethyldihydropteridine pyrophosphokinase (EC 2.7.6.3)	0	32384	6	12115	0	0.000407743	0.00858183	**
1,2	A/G-specific adenine glycosylase (EC 3.2.2.-)	0	32384	6	12115	0	0.000407743	0.00858183	**
1,2	ADP-ribosylglycohydrolase YegU (EC 3.2.-.-)	0	32384	6	12115	0	0.000407743	0.00858183	**
1,2	Dihydropteroate synthase (EC 2.5.1.15)	0	32384	6	12115	0	0.000407743	0.00858183	**
1,2	FIG00672155: hypothetical protein	0	32384	6	12115	0	0.000407743	0.00858183	**
1,2	Fimbrial subunit type 1 precursor	0	32384	6	12115	0	0.000407743	0.00858183	**
1,2	Galactofuranosyl transferase (EC 2.-.-.-)	0	32384	6	12115	0	0.000407743	0.00858183	**
1,2	hydrolase, putative isochorismatase	0	32384	6	12115	0	0.000407743	0.00858183	**
1,2	possible protease HtpX	0	32384	6	12115	0	0.000407743	0.00858183	**
1,2	Teichoic acid export ATP-binding protein TagH (EC 3.6.3.40)	0	32384	6	12115	0	0.000407743	0.00858183	**
1,2	thioredoxin	0	32384	6	12115	0	0.000407743	0.00858183	**
1,2	Choline permease LicB	0	32384	5	12116	0	0.00149757	0.0219318	*
1,2	Cytosine/purine/uracil/thiamine/allantoin permease family protein	0	32384	5	12116	0	0.00149757	0.0219318	*
1,2	FIG00546033: hypothetical protein	0	32384	5	12116	0	0.00149757	0.0219318	*
1,2	FIG00672129: hypothetical protein	0	32384	5	12116	0	0.00149757	0.0219318	*
1,2	FIG00672208: hypothetical protein	0	32384	5	12116	0	0.00149757	0.0219318	*
1,2	POSSIBLE CONSERVED INTEGRAL MEMBRANE PROTEIN	0	32384	5	12116	0	0.00149757	0.0219318	*
3	ABC-type antimicrobial peptide transport system, permease component	10	12111	0	32384	Inf	2.23935e-06	0.00016762	***
3	Asparagine synthetase [glutamine-hydrolyzing] (EC 6.3.5.4)	10	12111	0	32384	Inf	2.23935e-06	0.00016762	***
3	Aspartate racemase (EC 5.1.1.13)	10	12111	0	32384	Inf	2.23935e-06	0.00016762	***
3	Cholinephosphate cytidylyltransferase (EC 2.7.7.15) / Choline kinase (EC 2.7.1.32)	10	12111	0	32384	Inf	2.23935e-06	0.00016762	***
3	FHA domain containing protein	10	12111	0	32384	Inf	2.23935e-06	0.00016762	***
3	FIG00424036: hypothetical protein	10	12111	0	32384	Inf	2.23935e-06	0.00016762	***
3	FIG00424359: hypothetical protein	10	12111	0	32384	Inf	2.23935e-06	0.00016762	***
3	FIG00424909: hypothetical protein	10	12111	0	32384	Inf	2.23935e-06	0.00016762	***
3	FIG00671973: hypothetical protein	10	12111	0	32384	Inf	2.23935e-06	0.00016762	***
3	FIG00672230: hypothetical protein	10	12111	0	32384	Inf	2.23935e-06	0.00016762	***
3	FIG00672462: hypothetical protein	10	12111	0	32384	Inf	2.23935e-06	0.00016762	***
3	FIG00672466: hypothetical protein	10	12111	0	32384	Inf	2.23935e-06	0.00016762	***
3	FIG00672486: hypothetical protein	10	12111	0	32384	Inf	2.23935e-06	0.00016762	***
3	O-antigen export system, permease protein	10	12111	0	32384	Inf	2.23935e-06	0.00016762	***
3	probably carbamoylphosphate synthase large subunit, evidenced by COGnitor	10	12111	0	32384	Inf	2.23935e-06	0.00016762	***
3	Putative glycosilase	10	12111	0	32384	Inf	2.23935e-06	0.00016762	***
3	RNA polymerase sigma-54 factor RpoN	10	12111	0	32384	Inf	2.23935e-06	0.00016762	***
3	serine_threonine protein kinase	11	12110	0	32384	Inf	6.09525e-07	0.00016762	***
3	Sua5 YciO YrdC YwlC family protein	10	12111	0	32384	Inf	2.23935e-06	0.00016762	***
3	FIG00672014: hypothetical protein	9	12112	0	32384	Inf	8.22674e-06	0.00046184	***
3	FIG00672079: hypothetical protein	9	12112	0	32384	Inf	8.22674e-06	0.00046184	***
3	Ascorbate-specific PTS system, EIIA component (EC 2.7.1.-)	8	12113	0	32384	Inf	3.02209e-05	0.00119758	**
3	FIG00672299: hypothetical protein	8	12113	0	32384	Inf	3.02209e-05	0.00119758	**
3	FIG00672327: hypothetical protein	8	12113	0	32384	Inf	3.02209e-05	0.00119758	**
3	FIG00672532: hypothetical protein	8	12113	0	32384	Inf	3.02209e-05	0.00119758	**
3	FIG00672568: hypothetical protein	8	12113	0	32384	Inf	3.02209e-05	0.00119758	**
3	Galactose operon repressor, GalR-LacI family of transcriptional regulators	8	12113	0	32384	Inf	3.02209e-05	0.00119758	**
3	Homoserine O-succinyltransferase (EC 2.3.1.46)	8	12113	0	32384	Inf	3.02209e-05	0.00119758	**
3	O-acetylhomoserine sulfhydrylase (EC 2.5.1.49) / O-succinylhomoserine sulfhydrylase (EC 2.5.1.48)	8	12113	0	32384	Inf	3.02209e-05	0.00119758	**
3	Phosphocarrier protein of PTS system	8	12113	0	32384	Inf	3.02209e-05	0.00119758	**
3	Phosphoenolpyruvate-protein phosphotransferase of PTS system (EC 2.7.3.9)	8	12113	0	32384	Inf	3.02209e-05	0.00119758	**
3	FIG00672551: hypothetical protein	7	12114	0	32384	Inf	0.000111009	0.00361855	**
3	SSU ribosomal protein S14p (S29e) @ SSU ribosomal protein S14p (S29e), zinc-dependent	7	12114	0	32384	Inf	0.000111009	0.00361855	**
3	Tryptophan synthase beta chain (EC 4.2.1.20)	7	12114	0	32384	Inf	0.000111009	0.00361855	**
3	2-amino-4-hydroxy-6-hydroxymethyldihydropteridine pyrophosphokinase (EC 2.7.6.3)	6	12115	0	32384	Inf	0.000407743	0.00858183	**
3	A/G-specific adenine glycosylase (EC 3.2.2.-)	6	12115	0	32384	Inf	0.000407743	0.00858183	**
3	ADP-ribosylglycohydrolase YegU (EC 3.2.-.-)	6	12115	0	32384	Inf	0.000407743	0.00858183	**
3	Dihydropteroate synthase (EC 2.5.1.15)	6	12115	0	32384	Inf	0.000407743	0.00858183	**
3	FIG00672155: hypothetical protein	6	12115	0	32384	Inf	0.000407743	0.00858183	**
3	Fimbrial subunit type 1 precursor	6	12115	0	32384	Inf	0.000407743	0.00858183	**
3	Galactofuranosyl transferase (EC 2.-.-.-)	6	12115	0	32384	Inf	0.000407743	0.00858183	**
3	hydrolase, putative isochorismatase	6	12115	0	32384	Inf	0.000407743	0.00858183	**
3	possible protease HtpX	6	12115	0	32384	Inf	0.000407743	0.00858183	**
3	Teichoic acid export ATP-binding protein TagH (EC 3.6.3.40)	6	12115	0	32384	Inf	0.000407743	0.00858183	**
3	thioredoxin	6	12115	0	32384	Inf	0.000407743	0.00858183	**
3	Choline permease LicB	5	12116	0	32384	Inf	0.00149757	0.0219318	*
3	Cytosine/purine/uracil/thiamine/allantoin permease family protein	5	12116	0	32384	Inf	0.00149757	0.0219318	*
3	FIG00546033: hypothetical protein	5	12116	0	32384	Inf	0.00149757	0.0219318	*
3	FIG00672129: hypothetical protein	5	12116	0	32384	Inf	0.00149757	0.0219318	*
3	FIG00672208: hypothetical protein	5	12116	0	32384	Inf	0.00149757	0.0219318	*
3	POSSIBLE CONSERVED INTEGRAL MEMBRANE PROTEIN	5	12116	0	32384	Inf	0.00149757	0.0219318	*
3	Membrane proteins related to metalloendopeptidases	10	12111	2	32382	13.3644	8.37786e-05	0.00286977	**
3	SSU ribosomal protein S14p (S29e)	8	12113	2	32382	10.6925	0.000782416	0.012843	*
3	binding-protein-dependent transport systems inner membrane component	11	12110	4	32380	7.35193	0.000265216	0.00812124	**
3	COG5512: Zn-ribbon-containing, possibly RNA-binding protein and truncated derivatives	10	12111	6	32378	4.45548	0.0033041	0.0442224	*
3	Sialidase (EC 3.2.1.18)	4	12117	43	32341	0.24828	0.00269412	0.0365423	*
3	Dihydrodipicolinate synthase (EC 4.2.1.52)	4	12117	50	32334	0.213477	0.000579113	0.00983519	**
3	Type I restriction-modification system, specificity subunit S	2	12119	43	32341	0.124124	0.000152181	0.00480558	**
3	Adenylate cyclase (EC 4.6.1.1)	1	12120	25	32359	0.106798	0.00379322	0.0497799	*
3	Alpha-mannosidase (EC 3.2.1.24)	1	12120	25	32359	0.106798	0.00379322	0.0497799	*
3	Substrate-specific component STY3230 of queuosine-regulated ECF transporter	1	12120	42	32342	0.063537	3.9513e-05	0.00140098	**
3	Exonuclease SbcC	1	12120	66	32318	0.0404027	2.04324e-08	4.12939e-05	***
3	N-Acetyl-D-glucosamine ABC transport system, sugar-binding protein	0	12121	44	32340	0	1.31913e-06	0.00016762	***
3	ATPase component STY3233 of energizing module of queuosine-regulated ECF transporter	0	12121	39	32345	0	5.7309e-06	0.000350974	***
3	Galactose-1-phosphate uridylyltransferase (EC 2.7.7.10)	0	12121	39	32345	0	5.7309e-06	0.000350974	***
3	periplasmic binding protein/LacI transcriptional regulator	0	12121	36	32348	0	1.52949e-05	0.000772776	***
3	Transmembrane component STY3231 of energizing module of queuosine-regulated ECF transporter	0	12121	34	32350	0	2.56331e-05	0.00119758	**
3	Glycosyltransferase	0	12121	28	32356	0	0.000181247	0.00563539	**
3	ABC transporter membrane-spanning permease, Pep export, Vex3	0	12121	25	32359	0	0.000484081	0.00858183	**
3	Adenosylhomocysteinase (EC 3.3.1.1)	0	12121	25	32359	0	0.000484081	0.00858183	**
3	ATPase component STY3232 of energizing module of queuosine-regulated ECF transporter	0	12121	25	32359	0	0.000484081	0.00858183	**
3	COG0765: ABC-type amino acid transport system, permease component	0	12121	25	32359	0	0.000484081	0.00858183	**
3	dehydrogenase clustered with L-fuconate utilization genes	0	12121	25	32359	0	0.000484081	0.00858183	**
3	dTDP-4-dehydrorhamnose 3,5-epimerase (EC 5.1.3.13) / dTDP-4-dehydrorhamnose reductase (EC 1.1.1.133)	0	12121	25	32359	0	0.000484081	0.00858183	**
3	dTDP-rhamnosyl transferase RfbF (EC 2.-.-.-)	0	12121	25	32359	0	0.000484081	0.00858183	**
3	FIG00424992: hypothetical protein	0	12121	25	32359	0	0.000484081	0.00858183	**
3	FIG00425541: hypothetical protein	0	12121	25	32359	0	0.000484081	0.00858183	**
3	FIG00425976: hypothetical protein	0	12121	27	32357	0	0.000295533	0.00858183	**
3	FIG00672255: hypothetical protein	0	12121	25	32359	0	0.000484081	0.00858183	**
3	FIG00672439: hypothetical protein	0	12121	25	32359	0	0.000484081	0.00858183	**
3	Glucose-1-phosphate thymidylyltransferase (EC 2.7.7.24)	0	12121	25	32359	0	0.000484081	0.00858183	**
3	L-fuconate dehydratase (EC 4.2.1.68)	0	12121	25	32359	0	0.000484081	0.00858183	**
3	L-fucose mutarotase	0	12121	25	32359	0	0.000484081	0.00858183	**
3	Lactaldehyde reductase (EC 1.1.1.77)	0	12121	25	32359	0	0.000484081	0.00858183	**
3	N-Acetyl-D-glucosamine ABC transport system, permease protein 2	0	12121	25	32359	0	0.000484081	0.00858183	**
3	O-antigen export system permease protein	0	12121	25	32359	0	0.000484081	0.00858183	**
3	Peptidoglycan interpeptide bridge formation enzyme	0	12121	25	32359	0	0.000484081	0.00858183	**
3	possible chlorohydrolase-like protein	0	12121	25	32359	0	0.000484081	0.00858183	**
3	Predicted transcriptional regulator of N-Acetylglucosamine utilization, GntR family	0	12121	25	32359	0	0.000484081	0.00858183	**
3	probable amino-acid binding protein for ABC transporter system	0	12121	25	32359	0	0.000484081	0.00858183	**
3	Probable protease htpX homolog	0	12121	25	32359	0	0.000484081	0.00858183	**
3	putative LPS biosynthesis related glycosyltransferase	0	12121	25	32359	0	0.000484081	0.00858183	**
3	putative polysaccharide ABC transporter, ATP-binding protein	0	12121	25	32359	0	0.000484081	0.00858183	**
3	transporter, major facilitator family protein	0	12121	25	32359	0	0.000484081	0.00858183	**
3	Alpha-L-Rha alpha-1,2-L-rhamnosyltransferase/alpha-L-Rha alpha-1,3-L- rhamnosyltransferase (EC 2.4.1.-)	0	12121	26	32358	0	0.000512219	0.00877284	**
3	Glycosyltransferase (EC 2.4.1.-)	0	12121	26	32358	0	0.000512219	0.00877284	**
3	Inositol transport system permease protein	0	12121	26	32358	0	0.000512219	0.00877284	**
3	Putative homoserine kinase type II, PnuC-associated, THI-regulated branch	0	12121	26	32358	0	0.000512219	0.00877284	**
3	FIG030330: hypothetical protein	0	12121	24	32360	0	0.000798511	0.012843	*
3	Gluconate transporter family protein	0	12121	24	32360	0	0.000798511	0.012843	*
3	Gluconokinase (EC 2.7.1.12)	0	12121	24	32360	0	0.000798511	0.012843	*
3	Predicted N-acetyl-glucosamine kinase 2, ROK family (EC 2.7.1.59)	0	12121	24	32360	0	0.000798511	0.012843	*
3	YrdC/Sua5 family protein, required for threonylcarbamoyladenosine (t(6)A) formation in tRNA	0	12121	24	32360	0	0.000798511	0.012843	*
3	Glucosyl tranferase II	0	12121	22	32362	0	0.00129781	0.020022	*
3	Huntingtin interacting protein E-like protein	0	12121	22	32362	0	0.00129781	0.020022	*
3	ABC-type sugar transport system, permease component	0	12121	21	32363	0	0.00216714	0.0299986	*
3	FIG01279648: hypothetical protein	0	12121	21	32363	0	0.00216714	0.0299986	*
3	L-arabinose transport ATP-binding protein AraG (TC 3.A.1.2.2)	0	12121	21	32363	0	0.00216714	0.0299986	*
3	L-arabinose-binding periplasmic protein precursor AraF (TC 3.A.1.2.2)	0	12121	21	32363	0	0.00216714	0.0299986	*

## Sheet: GO_Categories
Table S1(B). Enrichment of Gene Ontology categories among clades 1 and 2 vs. clade 3.
Clade(s)	Category	a	b	c	d	Odds ratio	p-value	q-value
1,2	GO:0017103 UTP:galactose-1-phosphate uridylyltransferase activity	39	10707	0	4150	Inf	5.40979e-06	0.000350974	***
1,2	GO:0004013 adenosylhomocysteinase activity	25	10721	0	4150	Inf	0.00045756	0.00858183	**
1,2	GO:0008643 carbohydrate transport	25	10721	0	4150	Inf	0.00045756	0.00858183	**
1,2	GO:0008830 dTDP-4-dehydrorhamnose 3,5-epimerase activity	25	10721	0	4150	Inf	0.00045756	0.00858183	**
1,2	GO:0008831 dTDP-4-dehydrorhamnose reductase activity	25	10721	0	4150	Inf	0.00045756	0.00858183	**
1,2	GO:0008879 glucose-1-phosphate thymidylyltransferase activity	25	10721	0	4150	Inf	0.00045756	0.00858183	**
1,2	GO:0008912 lactaldehyde reductase activity	25	10721	0	4150	Inf	0.00045756	0.00858183	**
1,2	GO:0046316 gluconokinase activity	24	10722	0	4150	Inf	0.000800699	0.012843	*
1,2	GO:0004565 beta-galactosidase activity	22	10724	0	4150	Inf	0.00124509	0.0195065	*
1,2	GO:0004016 adenylate cyclase activity	25	10721	1	4149	9.67422	0.00358846	0.0477124	*
1,2	GO:0008840 dihydrodipicolinate synthase activity	50	10696	4	4146	4.84511	0.000349571	0.00858183	**
1,2	GO:0004308 exo-alpha-sialidase activity	43	10703	4	4146	4.16413	0.00171057	0.0243455	*
1,2	GO:0051276 chromosome organization and biogenesis	92	10654	10	4140	3.57501	1.13463e-05	0.00058797	***
1,2	GO:0005694 chromosome	143	10603	30	4120	1.85212	0.00152657	0.0221957	*
1,2	GO:0008728 GTP diphosphokinase activity	4	10742	10	4140	0.154202	0.000877003	0.0139561	*
1,2	GO:0004066 asparagine synthase (glutamine-hydrolyzing) activity	0	10746	10	4140	0	2.79501e-06	0.000188291	***
1,2	GO:0004103 choline kinase activity	0	10746	10	4140	0	2.79501e-06	0.000188291	***
1,2	GO:0004105 choline-phosphate cytidylyltransferase activity	0	10746	10	4140	0	2.79501e-06	0.000188291	***
1,2	GO:0003961 O-acetylhomoserine aminocarboxypropyltransferase activity	0	10746	8	4142	0	3.6117e-05	0.00130344	**
1,2	GO:0005351 sugar:hydrogen ion symporter activity	0	10746	8	4142	0	3.6117e-05	0.00130344	**
1,2	GO:0008899 homoserine O-succinyltransferase activity	0	10746	8	4142	0	3.6117e-05	0.00130344	**
1,2	GO:0008965 phosphoenolpyruvate-protein phosphotransferase activity	0	10746	8	4142	0	3.6117e-05	0.00130344	**
1,2	GO:0009401 phosphoenolpyruvate-dependent sugar phosphotransferase system	0	10746	8	4142	0	3.6117e-05	0.00130344	**
1,2	GO:0004834 tryptophan synthase activity	0	10746	7	4143	0	0.000129796	0.00416379	**
1,2	GO:0003848 2-amino-4-hydroxy-6-hydroxymethyldihydropteridine diphosphokinase activity	0	10746	6	4144	0	0.000466377	0.00858183	**
1,2	GO:0004156 dihydropteroate synthase activity	0	10746	6	4144	0	0.000466377	0.00858183	**
1,2	GO:0006284 base-excision repair	0	10746	6	4144	0	0.000466377	0.00858183	**
1,2	GO:0015205 nucleobase transmembrane transporter activity	0	10746	5	4145	0	0.00167547	0.0241866	*
3	GO:0004066 asparagine synthase (glutamine-hydrolyzing) activity	10	4140	0	10746	Inf	2.79501e-06	0.000188291	***
3	GO:0004103 choline kinase activity	10	4140	0	10746	Inf	2.79501e-06	0.000188291	***
3	GO:0004105 choline-phosphate cytidylyltransferase activity	10	4140	0	10746	Inf	2.79501e-06	0.000188291	***
3	GO:0003961 O-acetylhomoserine aminocarboxypropyltransferase activity	8	4142	0	10746	Inf	3.6117e-05	0.00130344	**
3	GO:0005351 sugar:hydrogen ion symporter activity	8	4142	0	10746	Inf	3.6117e-05	0.00130344	**
3	GO:0008899 homoserine O-succinyltransferase activity	8	4142	0	10746	Inf	3.6117e-05	0.00130344	**
3	GO:0008965 phosphoenolpyruvate-protein phosphotransferase activity	8	4142	0	10746	Inf	3.6117e-05	0.00130344	**
3	GO:0009401 phosphoenolpyruvate-dependent sugar phosphotransferase system	8	4142	0	10746	Inf	3.6117e-05	0.00130344	**
3	GO:0004834 tryptophan synthase activity	7	4143	0	10746	Inf	0.000129796	0.00416379	**
3	GO:0003848 2-amino-4-hydroxy-6-hydroxymethyldihydropteridine diphosphokinase activity	6	4144	0	10746	Inf	0.000466377	0.00858183	**
3	GO:0004156 dihydropteroate synthase activity	6	4144	0	10746	Inf	0.000466377	0.00858183	**
3	GO:0006284 base-excision repair	6	4144	0	10746	Inf	0.000466377	0.00858183	**
3	GO:0015205 nucleobase transmembrane transporter activity	5	4145	0	10746	Inf	0.00167547	0.0241866	*
3	GO:0008728 GTP diphosphokinase activity	10	4140	4	10742	6.48498	0.000877003	0.0139561	*
3	GO:0005694 chromosome	30	4120	143	10603	0.539922	0.00152657	0.0221957	*
3	GO:0051276 chromosome organization and biogenesis	10	4140	92	10654	0.279719	1.13463e-05	0.00058797	***
3	GO:0004308 exo-alpha-sialidase activity	4	4146	43	10703	0.240146	0.00171057	0.0243455	*
3	GO:0008840 dihydrodipicolinate synthase activity	4	4146	50	10696	0.206394	0.000349571	0.00858183	**
3	GO:0004016 adenylate cyclase activity	1	4149	25	10721	0.103367	0.00358846	0.0477124	*
3	GO:0017103 UTP:galactose-1-phosphate uridylyltransferase activity	0	4150	39	10707	0	5.40979e-06	0.000350974	***
3	GO:0004013 adenosylhomocysteinase activity	0	4150	25	10721	0	0.00045756	0.00858183	**
3	GO:0008643 carbohydrate transport	0	4150	25	10721	0	0.00045756	0.00858183	**
3	GO:0008830 dTDP-4-dehydrorhamnose 3,5-epimerase activity	0	4150	25	10721	0	0.00045756	0.00858183	**
3	GO:0008831 dTDP-4-dehydrorhamnose reductase activity	0	4150	25	10721	0	0.00045756	0.00858183	**
3	GO:0008879 glucose-1-phosphate thymidylyltransferase activity	0	4150	25	10721	0	0.00045756	0.00858183	**
3	GO:0008912 lactaldehyde reductase activity	0	4150	25	10721	0	0.00045756	0.00858183	**
3	GO:0046316 gluconokinase activity	0	4150	24	10722	0	0.000800699	0.012843	*
3	GO:0004565 beta-galactosidase activity	0	4150	22	10724	0	0.00124509	0.0195065	*

## Sheet: KEGG_Pathways
Table S1(C). Enrichment of KEGG pathways among clades 1 and 2 vs. clade 3.
Clade(s)	Category	a	b	c	d	Odds ratio	p-value	q-value
1,2	512 O-Glycan biosynthesis	52	7257	0	2777	Inf	1.14599e-07	4.6321e-05	***
1,2	563 Glycosylphosphatidylinositol(GPI)-anchor biosynthesis	52	7257	0	2777	Inf	1.14599e-07	4.6321e-05	***
1,2	908 Zeatin biosynthesis	52	7257	0	2777	Inf	1.14599e-07	4.6321e-05	***
1,2	944 Flavone and flavonol biosynthesis	52	7257	0	2777	Inf	1.14599e-07	4.6321e-05	***
1,2	523 Polyketide sugar unit biosynthesis	85	7224	6	2771	5.43367	7.12146e-07	0.00016762	***
1,2	603 Glycosphingolipid biosynthesis - globo series	86	7223	8	2769	4.12092	7.02276e-06	0.000417441	***
1,2	600 Sphingolipid metabolism	142	7167	17	2760	3.2167	2.35768e-07	7.94147e-05	***
1,2	601 Glycosphingolipid biosynthesis - lacto and neolacto series	77	7232	10	2767	2.94607	0.000408957	0.00858183	**
1,2	51 Fructose and mannose metabolism	141	7168	21	2756	2.58125	1.11821e-05	0.00058797	***
1,2	40 Pentose and glucuronate interconversions	113	7196	21	2756	2.06073	0.00170733	0.0243455	*
1,2	561 Glycerolipid metabolism	106	7203	20	2757	2.02849	0.00249357	0.0342824	*
1,2	906 Carotenoid biosynthesis	121	7188	23	2754	2.01552	0.00132246	0.0202477	*
1,2	965 Betalain biosynthesis	121	7188	24	2753	1.93085	0.00258113	0.0352464	*
1,2	604 Glycosphingolipid biosynthesis - ganglio series	186	7123	41	2736	1.74247	0.00091661	0.0144724	*
1,2	52 Galactose metabolism	290	7019	66	2711	1.69702	8.08259e-05	0.00281636	**
1,2	520 Amino sugar and nucleotide sugar metabolism	521	6788	132	2645	1.53791	1.0576e-05	0.000577678	***
1,2	440 Phosphonate and phosphinate metabolism	25	7284	23	2754	0.411006	0.00301216	0.0405838	*
3	440 Phosphonate and phosphinate metabolism	23	2754	25	7284	2.43305	0.00301216	0.0405838	*
3	520 Amino sugar and nucleotide sugar metabolism	132	2645	521	6788	0.650233	1.0576e-05	0.000577678	***
3	52 Galactose metabolism	66	2711	290	7019	0.589267	8.08259e-05	0.00281636	**
3	604 Glycosphingolipid biosynthesis - ganglio series	41	2736	186	7123	0.573899	0.00091661	0.0144724	*
3	965 Betalain biosynthesis	24	2753	121	7188	0.517907	0.00258113	0.0352464	*
3	906 Carotenoid biosynthesis	23	2754	121	7188	0.496149	0.00132246	0.0202477	*
3	561 Glycerolipid metabolism	20	2757	106	7203	0.492977	0.00249357	0.0342824	*
3	40 Pentose and glucuronate interconversions	21	2756	113	7196	0.485265	0.00170733	0.0243455	*
3	51 Fructose and mannose metabolism	21	2756	141	7168	0.38741	1.11821e-05	0.00058797	***
3	601 Glycosphingolipid biosynthesis - lacto and neolacto series	10	2767	77	7232	0.339435	0.000408957	0.00858183	**
3	600 Sphingolipid metabolism	17	2760	142	7167	0.310877	2.35768e-07	7.94147e-05	***
3	603 Glycosphingolipid biosynthesis - globo series	8	2769	86	7223	0.242664	7.02276e-06	0.000417441	***
3	523 Polyketide sugar unit biosynthesis	6	2771	85	7224	0.184038	7.12146e-07	0.00016762	***
3	512 O-Glycan biosynthesis	0	2777	52	7257	0	1.14599e-07	4.6321e-05	***
3	563 Glycosylphosphatidylinositol(GPI)-anchor biosynthesis	0	2777	52	7257	0	1.14599e-07	4.6321e-05	***
3	908 Zeatin biosynthesis	0	2777	52	7257	0	1.14599e-07	4.6321e-05	***
3	944 Flavone and flavonol biosynthesis	0	2777	52	7257	0	1.14599e-07	4.6321e-05	***

## Sheet: Legend
Legend
a = no. focal clade genomes' coding sequences in this category
b = no. focal clade genomes' coding sequences not in this category
c = no. other clade genomes' coding sequences in this category
d = no. other clade genomes' coding sequences not in this category
Odds ratio calculated as ad/bc. OR > 1 overrepresented, OR < 1 underrepresented; OR = 0 absent from clade; OR = Inf (infinite) unique to clade
p-value obtained by Fisher's exact test. Significance: <0.05*, <0.01**, <0.001***.
q-value obtained after adjustment for false discovery rate
