# Supplementary material for: Focusing the diversity of Gardnerella vaginalis through the lens of ecotypes
Source: Evol Appl. 2017 Nov 16;11(3):312–24. doi: 10.1111/eva.12555 (PMC5881158; doi:10.1111/eva.12555)
Supplement: Supplementary file 6 [file EVA-11-312-s006.xlsx]

## Sheet: Gene_Products
Table S2(A). Enrichment of gene products between clades 1 and 2.
Clade	Category	a	b	c	d	Odds ratio	p-value	q-value
1	Inositol transport system permease protein	26	18485	0	13873	Inf	6.42967e-07	0.000585743	***
1	ABC-type sugar transport system, permease component	21	18490	0	13873	Inf	1.53224e-05	0.00371519	**
1	L-arabinose transport ATP-binding protein AraG (TC 3.A.1.2.2)	21	18490	0	13873	Inf	1.53224e-05	0.00371519	**
1	L-arabinose-binding periplasmic protein precursor AraF (TC 3.A.1.2.2)	21	18490	0	13873	Inf	1.53224e-05	0.00371519	**
1	Ribose ABC transport system, permease protein RbsC (TC 3.A.1.2.1)	18	18493	0	13873	Inf	4.8168e-05	0.00877621	**
1	prophage ps3 protein 01, putative	15	18496	0	13873	Inf	0.000289593	0.0181944	*
1	sugar permease of ABC transporter system	15	18496	0	13873	Inf	0.000289593	0.0181944	*
1	ABC transporter, solute-binding protein	14	18497	0	13873	Inf	0.000534292	0.0194696	*
1	Alpha-L-fucosidase (EC 3.2.1.51)	14	18497	0	13873	Inf	0.000534292	0.0194696	*
1	Beta-galactosidase (EC 3.2.1.23)	14	18497	0	13873	Inf	0.000534292	0.0194696	*
1	Crp-family transcriptional regulator	14	18497	0	13873	Inf	0.000534292	0.0194696	*
1	FIG00424915: hypothetical protein	14	18497	0	13873	Inf	0.000534292	0.0194696	*
1	FIG00671980: hypothetical protein	14	18497	0	13873	Inf	0.000534292	0.0194696	*
1	FIG00672229: hypothetical protein	14	18497	0	13873	Inf	0.000534292	0.0194696	*
1	FIG00672522: hypothetical protein	14	18497	0	13873	Inf	0.000534292	0.0194696	*
1	FIG01114224: hypothetical protein	14	18497	0	13873	Inf	0.000534292	0.0194696	*
1	Galactokinase (EC 2.7.1.6)	14	18497	0	13873	Inf	0.000534292	0.0194696	*
1	Glycine oxidase ThiO (EC 1.4.3.19)	14	18497	0	13873	Inf	0.000534292	0.0194696	*
1	Hydroxymethylpyrimidine phosphate synthase ThiC / Thiamin-phosphate pyrophosphorylase (EC 2.5.1.3)	14	18497	0	13873	Inf	0.000534292	0.0194696	*
1	N-acylglucosamine 2-epimerase (EC 5.1.3.8)	14	18497	0	13873	Inf	0.000534292	0.0194696	*
1	Sulfur carrier protein adenylyltransferase ThiF	14	18497	0	13873	Inf	0.000534292	0.0194696	*
1	Thiazole biosynthesis protein ThiG	14	18497	0	13873	Inf	0.000534292	0.0194696	*
1	transcription regulator, probable	14	18497	0	13873	Inf	0.000534292	0.0194696	*
1	Xylulose kinase (EC 2.7.1.17)	14	18497	0	13873	Inf	0.000534292	0.0194696	*
1	Zeta toxin	14	18497	0	13873	Inf	0.000534292	0.0194696	*
1	ABC-type sugar transport systems, permease components	13	18498	0	13873	Inf	0.000993755	0.0278557	*
1	FIG00672044: hypothetical protein	13	18498	0	13873	Inf	0.000993755	0.0278557	*
1	FIG00672464: hypothetical protein	13	18498	0	13873	Inf	0.000993755	0.0278557	*
1	Fucolectin-related protein	13	18498	0	13873	Inf	0.000993755	0.0278557	*
1	L-arabinose isomerase (EC 5.3.1.4)	13	18498	0	13873	Inf	0.000993755	0.0278557	*
1	L-arabinose transport system permease protein (TC 3.A.1.2.2)	13	18498	0	13873	Inf	0.000993755	0.0278557	*
1	L-ribulose-5-phosphate 4-epimerase (EC 5.1.3.4)	13	18498	0	13873	Inf	0.000993755	0.0278557	*
1	oxidoreductase of aldo/keto reductase family, subgroup 1	13	18498	0	13873	Inf	0.000993755	0.0278557	*
1	Ribulokinase (EC 2.7.1.16)	13	18498	0	13873	Inf	0.000993755	0.0278557	*
1	sugar transporter sugar binding protein	13	18498	0	13873	Inf	0.000993755	0.0278557	*
1	Transcriptional regulator/sugar kinase	13	18498	0	13873	Inf	0.000993755	0.0278557	*
1	3-oxoacyl-[acyl-carrier protein] reductase (EC 1.1.1.100)	12	18499	0	13873	Inf	0.00186346	0.0414052	*
1	ABC-type sugar transport system, ATP-binding protein (EC 3.6.3.17)	12	18499	0	13873	Inf	0.00186346	0.0414052	*
1	binding-protein-dependent transport system permease	12	18499	0	13873	Inf	0.00186346	0.0414052	*
1	FIG00672418: hypothetical protein	12	18499	0	13873	Inf	0.00186346	0.0414052	*
1	FIG01121218: hypothetical protein	12	18499	0	13873	Inf	0.00186346	0.0414052	*
1	PTS system, cellobiose-specific IIC component (EC 2.7.1.69)	12	18499	0	13873	Inf	0.00186346	0.0414052	*
1	putative transcription regulator	12	18499	0	13873	Inf	0.00186346	0.0414052	*
1	Ribonuclease HI (EC 3.1.26.4) / DNA polymerase III epsilon subunit (EC 2.7.7.7)	12	18499	0	13873	Inf	0.00186346	0.0414052	*
1	Ribose ABC transport system, high affinity permease RbsD (TC 3.A.1.2.1)	12	18499	0	13873	Inf	0.00186346	0.0414052	*
1	Ribose ABC transport system, periplasmic ribose-binding protein RbsB (TC 3.A.1.2.1)	12	18499	0	13873	Inf	0.00186346	0.0414052	*	46
1	Thiamin-phosphate pyrophosphorylase (EC 2.5.1.3)	15	18496	1	13872	11.2506	0.00198677	0.0425871	*	9
1	Maltodextrin glucosidase (EC 3.2.1.20)	23	18488	2	13871	8.62939	0.000327003	0.0194696	*	3
1	Maltodextrin glucosidase	23	18488	3	13870	5.75141	0.00106	0.0282735	*	8
1	N-Acetyl-D-glucosamine ABC transport system, sugar-binding protein	35	18476	9	13864	2.91799	0.00217903	0.0461651	*
1	Exonuclease SbcC	51	18460	15	13858	2.55229	0.00104207	0.0282735	*
1	transcriptional regulator	151	18360	74	13799	1.53361	0.00232425	0.0486756	*
1	transport system permease	227	18284	118	13755	1.4472	0.00121984	0.0313036	*
1	permease	876	17635	530	13343	1.25056	6.40594e-05	0.0106106	*
1	hypothetical protein	5096	13415	4203	9670	0.873995	5.44064e-08	9.91284e-05	***
1	Type I restriction-modification system, specificity subunit S	14	18497	29	13844	0.361329	0.00169318	0.0414052	*
1	Type I restriction-modification system, specificity subunit S (EC 3.1.21.3)	6	18505	25	13848	0.179583	2.74614e-05	0.0055594	**
1	FIG00672383: hypothetical protein	1	18510	13	13860	0.0576023	0.000137579	0.0137453	*
1	FIG00672336: hypothetical protein	0	18511	13	13860	0	1.63126e-05	0.00371519	**
1	Endoglucanase E precursor (EgE) (Endo-1,4-beta- glucanase E) (Cellulase E)	0	18511	10	13863	0	0.000207775	0.014021	*
1	Fructokinase (EC 2.7.1.4)	0	18511	10	13863	0	0.000207775	0.014021	*
1	Hypothetical sugar kinase in cluster with indigoidine synthase indA , PfkB family of kinases	0	18511	10	13863	0	0.000207775	0.014021	*
1	NADH-dependent butanol dehydrogenase A (EC 1.1.1.-)	0	18511	10	13863	0	0.000207775	0.014021	*
1	Phosphoribosylanthranilate isomerase (EC 5.3.1.24)	0	18511	10	13863	0	0.000207775	0.014021	*
1	FIG00820327: hypothetical protein	0	18511	9	13864	0	0.000485193	0.0194696	*
1	WhiB-like transcription regulator	0	18511	9	13864	0	0.000485193	0.0194696	*
2	FIG00672336: hypothetical protein	13	13860	0	18511	Inf	1.63126e-05	0.00371519	**
2	Endoglucanase E precursor (EgE) (Endo-1,4-beta- glucanase E) (Cellulase E)	10	13863	0	18511	Inf	0.000207775	0.014021	*
2	Fructokinase (EC 2.7.1.4)	10	13863	0	18511	Inf	0.000207775	0.014021	*
2	Hypothetical sugar kinase in cluster with indigoidine synthase indA , PfkB family of kinases	10	13863	0	18511	Inf	0.000207775	0.014021	*
2	NADH-dependent butanol dehydrogenase A (EC 1.1.1.-)	10	13863	0	18511	Inf	0.000207775	0.014021	*
2	Phosphoribosylanthranilate isomerase (EC 5.3.1.24)	10	13863	0	18511	Inf	0.000207775	0.014021	*
2	FIG00820327: hypothetical protein	9	13864	0	18511	Inf	0.000485193	0.0194696	*
2	WhiB-like transcription regulator	9	13864	0	18511	Inf	0.000485193	0.0194696	*
2	FIG00672383: hypothetical protein	13	13860	1	18510	17.3604	0.000137579	0.0137453	*
2	Type I restriction-modification system, specificity subunit S (EC 3.1.21.3)	25	13848	6	18505	5.56846	2.74614e-05	0.0055594	**
2	Type I restriction-modification system, specificity subunit S	29	13844	14	18497	2.76756	0.00169318	0.0414052	*
2	hypothetical protein	4203	9670	5096	13415	1.14417	5.44064e-08	9.91284e-05	***
2	permease	530	13343	876	17635	0.799645	6.40594e-05	0.0106106	*
2	transport system permease	118	13755	227	18284	0.690991	0.00121984	0.0313036	*
2	transcriptional regulator	74	13799	151	18360	0.652058	0.00232425	0.0486756	*
2	Exonuclease SbcC	15	13858	51	18460	0.391805	0.00104207	0.0282735	*
2	N-Acetyl-D-glucosamine ABC transport system, sugar-binding protein	9	13864	35	18476	0.342701	0.00217903	0.0461651	*
2	Maltodextrin glucosidase	3	13870	23	18488	0.17387	0.00106	0.0282735	*
2	Maltodextrin glucosidase (EC 3.2.1.20)	2	13871	23	18488	0.115883	0.000327003	0.0194696	*	8
2	Thiamin-phosphate pyrophosphorylase (EC 2.5.1.3)	1	13872	15	18496	0.088884	0.00198677	0.0425871	*	3
2	Inositol transport system permease protein	0	13873	26	18485	0	6.42967e-07	0.000585743	***	9
2	ABC-type sugar transport system, permease component	0	13873	21	18490	0	1.53224e-05	0.00371519	**	46
2	L-arabinose transport ATP-binding protein AraG (TC 3.A.1.2.2)	0	13873	21	18490	0	1.53224e-05	0.00371519	**
2	L-arabinose-binding periplasmic protein precursor AraF (TC 3.A.1.2.2)	0	13873	21	18490	0	1.53224e-05	0.00371519	**
2	Ribose ABC transport system, permease protein RbsC (TC 3.A.1.2.1)	0	13873	18	18493	0	4.8168e-05	0.00877621	**
2	prophage ps3 protein 01, putative	0	13873	15	18496	0	0.000289593	0.0181944	*
2	sugar permease of ABC transporter system	0	13873	15	18496	0	0.000289593	0.0181944	*
2	ABC transporter, solute-binding protein	0	13873	14	18497	0	0.000534292	0.0194696	*
2	Alpha-L-fucosidase (EC 3.2.1.51)	0	13873	14	18497	0	0.000534292	0.0194696	*
2	Beta-galactosidase (EC 3.2.1.23)	0	13873	14	18497	0	0.000534292	0.0194696	*
2	Crp-family transcriptional regulator	0	13873	14	18497	0	0.000534292	0.0194696	*
2	FIG00424915: hypothetical protein	0	13873	14	18497	0	0.000534292	0.0194696	*
2	FIG00671980: hypothetical protein	0	13873	14	18497	0	0.000534292	0.0194696	*
2	FIG00672229: hypothetical protein	0	13873	14	18497	0	0.000534292	0.0194696	*
2	FIG00672522: hypothetical protein	0	13873	14	18497	0	0.000534292	0.0194696	*
2	FIG01114224: hypothetical protein	0	13873	14	18497	0	0.000534292	0.0194696	*
2	Galactokinase (EC 2.7.1.6)	0	13873	14	18497	0	0.000534292	0.0194696	*
2	Glycine oxidase ThiO (EC 1.4.3.19)	0	13873	14	18497	0	0.000534292	0.0194696	*
2	Hydroxymethylpyrimidine phosphate synthase ThiC / Thiamin-phosphate pyrophosphorylase (EC 2.5.1.3)	0	13873	14	18497	0	0.000534292	0.0194696	*
2	N-acylglucosamine 2-epimerase (EC 5.1.3.8)	0	13873	14	18497	0	0.000534292	0.0194696	*
2	Sulfur carrier protein adenylyltransferase ThiF	0	13873	14	18497	0	0.000534292	0.0194696	*
2	Thiazole biosynthesis protein ThiG	0	13873	14	18497	0	0.000534292	0.0194696	*
2	transcription regulator, probable	0	13873	14	18497	0	0.000534292	0.0194696	*
2	Xylulose kinase (EC 2.7.1.17)	0	13873	14	18497	0	0.000534292	0.0194696	*
2	Zeta toxin	0	13873	14	18497	0	0.000534292	0.0194696	*
2	ABC-type sugar transport systems, permease components	0	13873	13	18498	0	0.000993755	0.0278557	*
2	FIG00672044: hypothetical protein	0	13873	13	18498	0	0.000993755	0.0278557	*
2	FIG00672464: hypothetical protein	0	13873	13	18498	0	0.000993755	0.0278557	*
2	Fucolectin-related protein	0	13873	13	18498	0	0.000993755	0.0278557	*
2	L-arabinose isomerase (EC 5.3.1.4)	0	13873	13	18498	0	0.000993755	0.0278557	*
2	L-arabinose transport system permease protein (TC 3.A.1.2.2)	0	13873	13	18498	0	0.000993755	0.0278557	*
2	L-ribulose-5-phosphate 4-epimerase (EC 5.1.3.4)	0	13873	13	18498	0	0.000993755	0.0278557	*
2	oxidoreductase of aldo/keto reductase family, subgroup 1	0	13873	13	18498	0	0.000993755	0.0278557	*
2	Ribulokinase (EC 2.7.1.16)	0	13873	13	18498	0	0.000993755	0.0278557	*
2	sugar transporter sugar binding protein	0	13873	13	18498	0	0.000993755	0.0278557	*
2	Transcriptional regulator/sugar kinase	0	13873	13	18498	0	0.000993755	0.0278557	*
2	3-oxoacyl-[acyl-carrier protein] reductase (EC 1.1.1.100)	0	13873	12	18499	0	0.00186346	0.0414052	*
2	ABC-type sugar transport system, ATP-binding protein (EC 3.6.3.17)	0	13873	12	18499	0	0.00186346	0.0414052	*
2	binding-protein-dependent transport system permease	0	13873	12	18499	0	0.00186346	0.0414052	*
2	FIG00672418: hypothetical protein	0	13873	12	18499	0	0.00186346	0.0414052	*
2	FIG01121218: hypothetical protein	0	13873	12	18499	0	0.00186346	0.0414052	*
2	PTS system, cellobiose-specific IIC component (EC 2.7.1.69)	0	13873	12	18499	0	0.00186346	0.0414052	*
2	putative transcription regulator	0	13873	12	18499	0	0.00186346	0.0414052	*
2	Ribonuclease HI (EC 3.1.26.4) / DNA polymerase III epsilon subunit (EC 2.7.7.7)	0	13873	12	18499	0	0.00186346	0.0414052	*
2	Ribose ABC transport system, high affinity permease RbsD (TC 3.A.1.2.1)	0	13873	12	18499	0	0.00186346	0.0414052	*
2	Ribose ABC transport system, periplasmic ribose-binding protein RbsB (TC 3.A.1.2.1)	0	13873	12	18499	0	0.00186346	0.0414052	*

## Sheet: GO_Categories
Table S2(B). Enrichment of Gene Ontology categories between clades 1 and 2.
Clade	Category	a	b	c	d	Odds ratio	p-value	q-value
1	GO:0004565 beta-galactosidase activity	22	6221	0	4503	Inf	8.65303e-06	0.00371519	**
1	GO:0004335 galactokinase activity	14	6229	0	4503	Inf	0.000600012	0.0202449	*
1	GO:0004560 alpha-L-fucosidase activity	14	6229	0	4503	Inf	0.000600012	0.0202449	*
1	GO:0004856 xylulokinase activity	14	6229	0	4503	Inf	0.000600012	0.0202449	*
1	GO:0009228 thiamin biosynthetic process	14	6229	0	4503	Inf	0.000600012	0.0202449	*
1	GO:0008733 L-arabinose isomerase activity	13	6230	0	4503	Inf	0.00108625	0.0282735	*
1	GO:0008741 ribulokinase activity	13	6230	0	4503	Inf	0.00108625	0.0282735	*
1	GO:0008742 L-ribulose-phosphate 4-epimerase activity	13	6230	0	4503	Inf	0.00108625	0.0282735	*
1	GO:0004316 3-oxoacyl-[acyl-carrier-protein] reductase activity	12	6231	0	4503	Inf	0.00198553	0.0425871	*	10
1	GO:0008982 protein-N(PI)-phosphohistidine-sugar phosphotransferase activity	12	6231	0	4503	Inf	0.00198553	0.0425871	*	1
1	GO:0004558 alpha-glucosidase activity	25	6218	2	4501	9.04847	0.000115779	0.0137453	*	5
1	GO:0004640 phosphoribosylanthranilate isomerase activity	0	6243	10	4493	0	0.000165969	0.0137453	*
1	GO:0005506 iron ion binding	0	6243	10	4493	0	0.000165969	0.0137453	*
1	GO:0008865 fructokinase activity	0	6243	10	4493	0	0.000165969	0.0137453	*
1	GO:0009073 aromatic amino acid family biosynthetic process	0	6243	10	4493	0	0.000165969	0.0137453	*
1	GO:0016491 oxidoreductase activity	0	6243	10	4493	0	0.000165969	0.0137453	*
2	GO:0004640 phosphoribosylanthranilate isomerase activity	10	4493	0	6243	Inf	0.000165969	0.0137453	*	5
2	GO:0005506 iron ion binding	10	4493	0	6243	Inf	0.000165969	0.0137453	*	1
2	GO:0008865 fructokinase activity	10	4493	0	6243	Inf	0.000165969	0.0137453	*	10
2	GO:0009073 aromatic amino acid family biosynthetic process	10	4493	0	6243	Inf	0.000165969	0.0137453	*
2	GO:0016491 oxidoreductase activity	10	4493	0	6243	Inf	0.000165969	0.0137453	*
2	GO:0004558 alpha-glucosidase activity	2	4501	25	6218	0.110516	0.000115779	0.0137453	*
2	GO:0004565 beta-galactosidase activity	0	4503	22	6221	0	8.65303e-06	0.00371519	**
2	GO:0004335 galactokinase activity	0	4503	14	6229	0	0.000600012	0.0202449	*
2	GO:0004560 alpha-L-fucosidase activity	0	4503	14	6229	0	0.000600012	0.0202449	*
2	GO:0004856 xylulokinase activity	0	4503	14	6229	0	0.000600012	0.0202449	*
2	GO:0009228 thiamin biosynthetic process	0	4503	14	6229	0	0.000600012	0.0202449	*
2	GO:0008733 L-arabinose isomerase activity	0	4503	13	6230	0	0.00108625	0.0282735	*
2	GO:0008741 ribulokinase activity	0	4503	13	6230	0	0.00108625	0.0282735	*
2	GO:0008742 L-ribulose-phosphate 4-epimerase activity	0	4503	13	6230	0	0.00108625	0.0282735	*
2	GO:0004316 3-oxoacyl-[acyl-carrier-protein] reductase activity	0	4503	12	6231	0	0.00198553	0.0425871	*
2	GO:0008982 protein-N(PI)-phosphohistidine-sugar phosphotransferase activity	0	4503	12	6231	0	0.00198553	0.0425871	*

## Sheet: KEGG_Pathways
Table S2(C). Enrichment of KEGG pathways between clades 1 and 2.
Clade	Category	a	b	c	d	Odds ratio	p-value	q-value
1	40 Pentose and glucuronate interconversions	90	4158	23	3038	2.85861	1.70857e-06	0.00103767	**
1	52 Galactose metabolism	200	4048	90	2971	1.63088	0.000123744	0.0137453	*
1	140 C21-Steroid hormone metabolism	0	4248	10	3051	0	0.000164565	0.0137453	*
1	363 Bisphenol A degradation	0	4248	10	3051	0	0.000164565	0.0137453	*
1	591 Linoleic acid metabolism	0	4248	10	3051	0	0.000164565	0.0137453	*
2	140 C21-Steroid hormone metabolism	10	3051	0	4248	Inf	0.000164565	0.0137453	*
2	363 Bisphenol A degradation	10	3051	0	4248	Inf	0.000164565	0.0137453	*
2	591 Linoleic acid metabolism	10	3051	0	4248	Inf	0.000164565	0.0137453	*
2	52 Galactose metabolism	90	2971	200	4048	0.613167	0.000123744	0.0137453	*
2	40 Pentose and glucuronate interconversions	23	3038	90	4158	0.349821	1.70857e-06	0.00103767	**

## Sheet: Legend
Legend
a = no. focal clade genomes' coding sequences in this category
b = no. focal clade genomes' coding sequences not in this category
c = no. other clade genomes' coding sequences in this category
d = no. other clade genomes' coding sequences not in this category
Odds ratio calculated as ad/bc. OR > 1 overrepresented, OR < 1 underrepresented; OR = 0 absent from clade; OR = Inf (infinite) unique to clade
p-value obtained by Fisher's exact test. Significance: <0.05*, <0.01**, <0.001***.
q-value obtained after adjustment for false discovery rate
